# Supplementary material for: Age-Associated Proteomic Changes in Human Spermatozoa
Source: Int J Mol Sci. 2025 Jun 25;26(13):6099. doi: 10.3390/ijms26136099 (PMC12249680; doi:10.3390/ijms26136099)
Supplement: Supplementary file 1 [file ijms-26-06099-s001.zip]

Archive with 1 entries (1 files):
- ijms-3691266-supplementary.xlsx
