# Supplementary material for: Age-Associated Proteomic Changes in Human Spermatozoa
Source: Int J Mol Sci. 2025 Jun 25;26(13):6099. doi: 10.3390/ijms26136099 (PMC12249680; doi:10.3390/ijms26136099)
Supplement: Supplementary file 1 [file ijms-26-06099-s001.zip › ijms-3691266-supplementary.xlsx]

## Sheet: Total & Abundant proteins
Total detected proteins (588)									Total and Abundant proteins of each age group - Top 20 proteins are in bold character - Bottom 20 proteins are in red font
					Young (21-30 years)	Late (31-40 years)	Advanced (40 - 51 years)		Young age (21-30 years: 581 proteins)							Late age (31-40 years: 570 proteins)							Advanced age (41-51 years: 562 proteins)
Accession	From	Protein symbol	Anova (p)	Protein name	Expression	Expression	Expression		Accession	From	Protein symbol	Anova (p)	Protein name	Mean Expression		Accession	From	Protein symbol	Anova (p)	Protein name	Mean Expression		Accession	From	Protein symbol	Anova (p)	Protein name	Mean Expression
O14556	O14556	GAPDHS	0.583716	Glyceraldehyde-3-phosphate dehydrogenase_ testis-specific OS=Homo sapiens OX=9606 GN=GAPDHS PE=1 SV=2	596916	803779	941781		Q5JQC9;A6NK75;A8MUV8;P0DKX0;P35789;Q05481;Q14738;Q5JVG8;Q8NE65;Q8TDG4;Q96H40;Q9P255;Q9UL54;Q9Y561	Q5JQC9	AKAP4	0.00215702	A-kinase anchor protein 4 OS=Homo sapiens OX=9606 GN=AKAP4 PE=1 SV=1	879696		Q05397	Q05397	PTK2	0.000406263	Focal adhesion kinase 1 OS=Homo sapiens OX=9606 GN=PTK2 PE=1 SV=2	1.83117e+06		O14556	O14556	GAPDHS	0.583716	Glyceraldehyde-3-phosphate dehydrogenase_ testis-specific OS=Homo sapiens OX=9606 GN=GAPDHS PE=1 SV=2	941781
P09544	P09544	WNT2	0.000988039	Protein Wnt-2 OS=Homo sapiens OX=9606 GN=WNT2 PE=2 SV=1	216.881	960.895	442654		Q05397	Q05397	PTK2	0.000406263	Focal adhesion kinase 1 OS=Homo sapiens OX=9606 GN=PTK2 PE=1 SV=2	785675		Q5JQC9;A6NK75;A8MUV8;P0DKX0;P35789;Q05481;Q14738;Q5JVG8;Q8NE65;Q8TDG4;Q96H40;Q9P255;Q9UL54;Q9Y561	Q5JQC9	AKAP4	0.00215702	A-kinase anchor protein 4 OS=Homo sapiens OX=9606 GN=AKAP4 PE=1 SV=1	1.47246e+06		P09544	P09544	WNT2	0.000988039	Protein Wnt-2 OS=Homo sapiens OX=9606 GN=WNT2 PE=2 SV=1	442654
O75969	O75969	AKAP3	0.492524	A-kinase anchor protein 3 OS=Homo sapiens OX=9606 GN=AKAP3 PE=1 SV=2	292592	387244	304893		O14556	O14556	GAPDHS	0.583716	Glyceraldehyde-3-phosphate dehydrogenase_ testis-specific OS=Homo sapiens OX=9606 GN=GAPDHS PE=1 SV=2	596916		O14556	O14556	GAPDHS	0.583716	Glyceraldehyde-3-phosphate dehydrogenase_ testis-specific OS=Homo sapiens OX=9606 GN=GAPDHS PE=1 SV=2	803779		O75969	O75969	AKAP3	0.492524	A-kinase anchor protein 3 OS=Homo sapiens OX=9606 GN=AKAP3 PE=1 SV=2	304893
P62979;P0CG47;P0CG48	P62979	RPS27A	0.535315	Ubiquitin-40S ribosomal protein S27a OS=Homo sapiens OX=9606 GN=RPS27A PE=1 SV=2	183002	311666	275668		P36969;Q9BTV5	P36969	GPX4	0.0209229	Phospholipid hydroperoxide glutathione peroxidase OS=Homo sapiens OX=9606 GN=GPX4 PE=1 SV=3	475807		P36969;Q9BTV5	P36969	GPX4	0.0209229	Phospholipid hydroperoxide glutathione peroxidase OS=Homo sapiens OX=9606 GN=GPX4 PE=1 SV=3	703679		P62979;P0CG47;P0CG48	P62979	RPS27A	0.535315	Ubiquitin-40S ribosomal protein S27a OS=Homo sapiens OX=9606 GN=RPS27A PE=1 SV=2	275668
P10909;Q8NB14	P10909	CLU	0.426056	Clusterin OS=Homo sapiens OX=9606 GN=CLU PE=1 SV=1	146386	256814	249733		Q5BJF6	Q5BJF6	ODF2	9.05167e-05	Outer dense fiber protein 2 OS=Homo sapiens OX=9606 GN=ODF2 PE=1 SV=1	430856		Q14562	Q14562	DHX8	0.000145443	ATP-dependent RNA helicase DHX8 OS=Homo sapiens OX=9606 GN=DHX8 PE=1 SV=1	644908		P10909;Q8NB14	P10909	CLU	0.426056	Clusterin OS=Homo sapiens OX=9606 GN=CLU PE=1 SV=1	249733
P00330	P00330	ADH1	0.00013683	Alcohol dehydrogenase 1 OS=Saccharomyces cerevisiae (strain ATCC 204508 / S288c) OX=559292 GN=ADH1 PE=1 SV=5	9522.98	4107.95	247014		Q14562	Q14562	DHX8	0.000145443	ATP-dependent RNA helicase DHX8 OS=Homo sapiens OX=9606 GN=DHX8 PE=1 SV=1	406305		Q5BJF6	Q5BJF6	ODF2	9.05167e-05	Outer dense fiber protein 2 OS=Homo sapiens OX=9606 GN=ODF2 PE=1 SV=1	633838		P00330	P00330	ADH1	0.00013683	Alcohol dehydrogenase 1 OS=Saccharomyces cerevisiae (strain ATCC 204508 / S288c) OX=559292 GN=ADH1 PE=1 SV=5	247014
P68371;P07437;P04350;Q13885;Q9BVA1;Q13509;A6NNZ2	P68371	TUBB4B	0.428566	Tubulin beta-4B chain OS=Homo sapiens OX=9606 GN=TUBB4B PE=1 SV=1	232026	318402	202352		O75969	O75969	AKAP3	0.492524	A-kinase anchor protein 3 OS=Homo sapiens OX=9606 GN=AKAP3 PE=1 SV=2	292592		Q96QK8	Q96QK8	SMIM14	0.00165935	Small integral membrane protein 14 OS=Homo sapiens OX=9606 GN=SMIM14 PE=1 SV=1	432473		P68371;P07437;P04350;Q13885;Q9BVA1;Q13509;A6NNZ2	P68371	TUBB4B	0.428566	Tubulin beta-4B chain OS=Homo sapiens OX=9606 GN=TUBB4B PE=1 SV=1	202352
P36969;Q9BTV5	P36969	GPX4	0.0209229	Phospholipid hydroperoxide glutathione peroxidase OS=Homo sapiens OX=9606 GN=GPX4 PE=1 SV=3	475807	703679	193085		Q02383	Q02383	SEMG2	0.00393231	Semenogelin-2 OS=Homo sapiens OX=9606 GN=SEMG2 PE=1 SV=1	290870		P07864	P07864	LDHC	1.48885e-05	L-lactate dehydrogenase C chain OS=Homo sapiens OX=9606 GN=LDHC PE=1 SV=4	400320		P36969;Q9BTV5	P36969	GPX4	0.0209229	Phospholipid hydroperoxide glutathione peroxidase OS=Homo sapiens OX=9606 GN=GPX4 PE=1 SV=3	193085
Q5JQC9;A6NK75;A8MUV8;P0DKX0;P35789;Q05481;Q14738;Q5JVG8;Q8NE65;Q8TDG4;Q96H40;Q9P255;Q9UL54;Q9Y561	Q5JQC9	AKAP4	0.00215702	A-kinase anchor protein 4 OS=Homo sapiens OX=9606 GN=AKAP4 PE=1 SV=1	879696	1.47246e+06	186116		P0DPH7;P0DPH8;P68366;Q6PEY2;P07998;Q9H853;Q9Y6D5;Q9Y6D6	P0DPH7	TUBA3C	3.45304e-06	Tubulin alpha-3C chain OS=Homo sapiens OX=9606 GN=TUBA3C PE=1 SV=1	275027		O75969	O75969	AKAP3	0.492524	A-kinase anchor protein 3 OS=Homo sapiens OX=9606 GN=AKAP3 PE=1 SV=2	387244		Q5JQC9;A6NK75;A8MUV8;P0DKX0;P35789;Q05481;Q14738;Q5JVG8;Q8NE65;Q8TDG4;Q96H40;Q9P255;Q9UL54;Q9Y561	Q5JQC9	AKAP4	0.00215702	A-kinase anchor protein 4 OS=Homo sapiens OX=9606 GN=AKAP4 PE=1 SV=1	186116
Q12907	Q12907	LMAN2	0.0016382	Vesicular integral-membrane protein VIP36 OS=Homo sapiens OX=9606 GN=LMAN2 PE=1 SV=1	282.974	7.22938	177331		Q8NEG4	Q8NEG4	FAM83F	0.0356186	Protein FAM83F OS=Homo sapiens OX=9606 GN=FAM83F PE=1 SV=1	255365		P0DPH7;P0DPH8;P68366;Q6PEY2;P07998;Q9H853;Q9Y6D5;Q9Y6D6	P0DPH7	TUBA3C	3.45304e-06	Tubulin alpha-3C chain OS=Homo sapiens OX=9606 GN=TUBA3C PE=1 SV=1	364059		Q12907	Q12907	LMAN2	0.0016382	Vesicular integral-membrane protein VIP36 OS=Homo sapiens OX=9606 GN=LMAN2 PE=1 SV=1	177331
P46459	P46459	NSF	0.00137425	Vesicle-fusing ATPase OS=Homo sapiens OX=9606 GN=NSF PE=1 SV=3	11003.2	11786.3	171419		Q5JR59	Q5JR59	MTUS2	0.0539969	Microtubule-associated tumor suppressor candidate 2 OS=Homo sapiens OX=9606 GN=MTUS2 PE=1 SV=3	236239		P17661	P17661	DES	0.000296609	Desmin OS=Homo sapiens OX=9606 GN=DES PE=1 SV=3	318430		P46459	P46459	NSF	0.00137425	Vesicle-fusing ATPase OS=Homo sapiens OX=9606 GN=NSF PE=1 SV=3	171419
P04279	P04279	SEMG1	0.0177479	Semenogelin-1 OS=Homo sapiens OX=9606 GN=SEMG1 PE=1 SV=2	107490	55331.6	167102		P68371;P07437;P04350;Q13885;Q9BVA1;Q13509;A6NNZ2	P68371	TUBB4B	0.428566	Tubulin beta-4B chain OS=Homo sapiens OX=9606 GN=TUBB4B PE=1 SV=1	232026		P68371;P07437;P04350;Q13885;Q9BVA1;Q13509;A6NNZ2	P68371	TUBB4B	0.428566	Tubulin beta-4B chain OS=Homo sapiens OX=9606 GN=TUBB4B PE=1 SV=1	318402		P04279	P04279	SEMG1	0.0177479	Semenogelin-1 OS=Homo sapiens OX=9606 GN=SEMG1 PE=1 SV=2	167102
P14625	P14625	HSP90B1	0.154495	Endoplasmin OS=Homo sapiens OX=9606 GN=HSP90B1 PE=1 SV=1	54668.5	119267	126452		Q96QK8	Q96QK8	SMIM14	0.00165935	Small integral membrane protein 14 OS=Homo sapiens OX=9606 GN=SMIM14 PE=1 SV=1	230847		Q8NEG4	Q8NEG4	FAM83F	0.0356186	Protein FAM83F OS=Homo sapiens OX=9606 GN=FAM83F PE=1 SV=1	312066		P14625	P14625	HSP90B1	0.154495	Endoplasmin OS=Homo sapiens OX=9606 GN=HSP90B1 PE=1 SV=1	126452
P34931	P34931	HSPA1L	0.0573676	Heat shock 70 kDa protein 1-like OS=Homo sapiens OX=9606 GN=HSPA1L PE=1 SV=2	44418.2	56260.8	123489		P07864	P07864	LDHC	1.48885e-05	L-lactate dehydrogenase C chain OS=Homo sapiens OX=9606 GN=LDHC PE=1 SV=4	222994		P62979;P0CG47;P0CG48	P62979	RPS27A	0.535315	Ubiquitin-40S ribosomal protein S27a OS=Homo sapiens OX=9606 GN=RPS27A PE=1 SV=2	311666		P34931	P34931	HSPA1L	0.0573676	Heat shock 70 kDa protein 1-like OS=Homo sapiens OX=9606 GN=HSPA1L PE=1 SV=2	123489
Q5JR59	Q5JR59	MTUS2	0.0539969	Microtubule-associated tumor suppressor candidate 2 OS=Homo sapiens OX=9606 GN=MTUS2 PE=1 SV=3	236239	257636	119238		P17661	P17661	DES	0.000296609	Desmin OS=Homo sapiens OX=9606 GN=DES PE=1 SV=3	197916		P09972	P09972	ALDOC	0.00136562	Fructose-bisphosphate aldolase C OS=Homo sapiens OX=9606 GN=ALDOC PE=1 SV=2	290358		Q5JR59	Q5JR59	MTUS2	0.0539969	Microtubule-associated tumor suppressor candidate 2 OS=Homo sapiens OX=9606 GN=MTUS2 PE=1 SV=3	119238
O75952	O75952	CABYR	0.117283	Calcium-binding tyrosine phosphorylation-regulated protein OS=Homo sapiens OX=9606 GN=CABYR PE=1 SV=2	107350	179685	97397.4		P61019	P61019	RAB2A	5.40516e-05	Ras-related protein Rab-2A OS=Homo sapiens OX=9606 GN=RAB2A PE=1 SV=1	183520		P61019	P61019	RAB2A	5.40516e-05	Ras-related protein Rab-2A OS=Homo sapiens OX=9606 GN=RAB2A PE=1 SV=1	262705		O75952	O75952	CABYR	0.117283	Calcium-binding tyrosine phosphorylation-regulated protein OS=Homo sapiens OX=9606 GN=CABYR PE=1 SV=2	97397.4
P49720	P49720	PSMB3	0.000247796	Proteasome subunit beta type-3 OS=Homo sapiens OX=9606 GN=PSMB3 PE=1 SV=2	575.369	196.204	93805.9		P62979;P0CG47;P0CG48	P62979	RPS27A	0.535315	Ubiquitin-40S ribosomal protein S27a OS=Homo sapiens OX=9606 GN=RPS27A PE=1 SV=2	183002		Q5EBN2	Q5EBN2	TRIM61	0.000278621	Putative tripartite motif-containing protein 61 OS=Homo sapiens OX=9606 GN=TRIM61 PE=2 SV=1	258519		P49720	P49720	PSMB3	0.000247796	Proteasome subunit beta type-3 OS=Homo sapiens OX=9606 GN=PSMB3 PE=1 SV=2	93805.9
P62805	P62805	H4-16	0.996861	Histone H4 OS=Homo sapiens OX=9606 GN=H4C1 PE=1 SV=2	82224.8	83877.2	89984.3		Q5T200	Q5T200	ZC3H13	8.0505e-05	Zinc finger CCCH domain-containing protein 13 OS=Homo sapiens OX=9606 GN=ZC3H13 PE=1 SV=1	146425		Q5JR59	Q5JR59	MTUS2	0.0539969	Microtubule-associated tumor suppressor candidate 2 OS=Homo sapiens OX=9606 GN=MTUS2 PE=1 SV=3	257636		P62805	P62805	H4-16	0.996861	Histone H4 OS=Homo sapiens OX=9606 GN=H4C1 PE=1 SV=2	89984.3
P62195	P62195	PSMC5	0.00180338	26S proteasome regulatory subunit 8 OS=Homo sapiens OX=9606 GN=PSMC5 PE=1 SV=1	3668.41	1895.88	86229.8		P10909;Q8NB14	P10909	CLU	0.426056	Clusterin OS=Homo sapiens OX=9606 GN=CLU PE=1 SV=1	146386		P10909;Q8NB14	P10909	CLU	0.426056	Clusterin OS=Homo sapiens OX=9606 GN=CLU PE=1 SV=1	256814		P62195	P62195	PSMC5	0.00180338	26S proteasome regulatory subunit 8 OS=Homo sapiens OX=9606 GN=PSMC5 PE=1 SV=1	86229.8
P60174	P60174	TPI1	0.701886	Triosephosphate isomerase OS=Homo sapiens OX=9606 GN=TPI1 PE=1 SV=4	49302.8	62594.4	77152.9		P09972	P09972	ALDOC	0.00136562	Fructose-bisphosphate aldolase C OS=Homo sapiens OX=9606 GN=ALDOC PE=1 SV=2	146218		Q5T200	Q5T200	ZC3H13	8.0505e-05	Zinc finger CCCH domain-containing protein 13 OS=Homo sapiens OX=9606 GN=ZC3H13 PE=1 SV=1	255199		P60174	P60174	TPI1	0.701886	Triosephosphate isomerase OS=Homo sapiens OX=9606 GN=TPI1 PE=1 SV=4	77152.9
P63167	P63167	DYNLL1	0.207732	Dynein light chain 1_ cytoplasmic OS=Homo sapiens OX=9606 GN=DYNLL1 PE=1 SV=1	47815.4	97360.1	76008.9		P06733	P06733	ENO1	0.000257211	Alpha-enolase OS=Homo sapiens OX=9606 GN=ENO1 PE=1 SV=2	140218		P04264;Q7Z794;O75152;Q6KB66	P04264	KRT1	3.0742e-07	Keratin_ type II cytoskeletal 1 OS=Homo sapiens OX=9606 GN=KRT1 PE=1 SV=6	237834		P63167	P63167	DYNLL1	0.207732	Dynein light chain 1_ cytoplasmic OS=Homo sapiens OX=9606 GN=DYNLL1 PE=1 SV=1	76008.9
Q96FJ2	Q96FJ2	DYNLL2	0.0863935	Dynein light chain 2_ cytoplasmic OS=Homo sapiens OX=9606 GN=DYNLL2 PE=1 SV=1	26987.5	52000	74017.7		P45880	P45880	VDAC2	0.0343421	Voltage-dependent anion-selective channel protein 2 OS=Homo sapiens OX=9606 GN=VDAC2 PE=1 SV=2	138281		P45880	P45880	VDAC2	0.0343421	Voltage-dependent anion-selective channel protein 2 OS=Homo sapiens OX=9606 GN=VDAC2 PE=1 SV=2	230540		Q96FJ2	Q96FJ2	DYNLL2	0.0863935	Dynein light chain 2_ cytoplasmic OS=Homo sapiens OX=9606 GN=DYNLL2 PE=1 SV=1	74017.7
Q02218	Q02218	OGDH	0.00501611	2-oxoglutarate dehydrogenase_ mitochondrial OS=Homo sapiens OX=9606 GN=OGDH PE=1 SV=3	10103.9	14691.7	72668.4		Q9BR01	Q9BR01	SULT4A1	0.00174566	Sulfotransferase 4A1 OS=Homo sapiens OX=9606 GN=SULT4A1 PE=1 SV=2	113369		P06733	P06733	ENO1	0.000257211	Alpha-enolase OS=Homo sapiens OX=9606 GN=ENO1 PE=1 SV=2	202603		Q02218	Q02218	OGDH	0.00501611	2-oxoglutarate dehydrogenase_ mitochondrial OS=Homo sapiens OX=9606 GN=OGDH PE=1 SV=3	72668.4
Q14990	Q14990	ODF1	0.0502389	Outer dense fiber protein 1 OS=Homo sapiens OX=9606 GN=ODF1 PE=1 SV=2	81756.3	175819	71830.3		P04279	P04279	SEMG1	0.0177479	Semenogelin-1 OS=Homo sapiens OX=9606 GN=SEMG1 PE=1 SV=2	107490		O75952	O75952	CABYR	0.117283	Calcium-binding tyrosine phosphorylation-regulated protein OS=Homo sapiens OX=9606 GN=CABYR PE=1 SV=2	179685		Q14990	Q14990	ODF1	0.0502389	Outer dense fiber protein 1 OS=Homo sapiens OX=9606 GN=ODF1 PE=1 SV=2	71830.3
P40616	P40616	ARL1	0.449886	ADP-ribosylation factor-like protein 1 OS=Homo sapiens OX=9606 GN=ARL1 PE=1 SV=1	77452.1	111471	71654		O75952	O75952	CABYR	0.117283	Calcium-binding tyrosine phosphorylation-regulated protein OS=Homo sapiens OX=9606 GN=CABYR PE=1 SV=2	107350		Q14990	Q14990	ODF1	0.0502389	Outer dense fiber protein 1 OS=Homo sapiens OX=9606 GN=ODF1 PE=1 SV=2	175819		P40616	P40616	ARL1	0.449886	ADP-ribosylation factor-like protein 1 OS=Homo sapiens OX=9606 GN=ARL1 PE=1 SV=1	71654
P68104;Q5VTE0;Q05639	P68104	EEF1A1	0.0633218	Elongation factor 1-alpha 1 OS=Homo sapiens OX=9606 GN=EEF1A1 PE=1 SV=1	103639	131721	71472.2		Q16695;P68431;Q71DI3;Q6NXT2;Q5TEC6	Q16695	H3-4	0.00107924	Histone H3.1t OS=Homo sapiens OX=9606 GN=H3-4 PE=1 SV=3	107084		Q15506	Q15506	SPA17	0.000393	Sperm surface protein Sp17 OS=Homo sapiens OX=9606 GN=SPA17 PE=1 SV=1	155088		P68104;Q5VTE0;Q05639	P68104	EEF1A1	0.0633218	Elongation factor 1-alpha 1 OS=Homo sapiens OX=9606 GN=EEF1A1 PE=1 SV=1	71472.2
P45880	P45880	VDAC2	0.0343421	Voltage-dependent anion-selective channel protein 2 OS=Homo sapiens OX=9606 GN=VDAC2 PE=1 SV=2	138281	230540	71029.2		P04264;Q7Z794;O75152;Q6KB66	P04264	KRT1	3.0742e-07	Keratin_ type II cytoskeletal 1 OS=Homo sapiens OX=9606 GN=KRT1 PE=1 SV=6	103777		Q96FN4	Q96FN4	CPNE2	2.58697e-10	Copine-2 OS=Homo sapiens OX=9606 GN=CPNE2 PE=1 SV=3	154475		P45880	P45880	VDAC2	0.0343421	Voltage-dependent anion-selective channel protein 2 OS=Homo sapiens OX=9606 GN=VDAC2 PE=1 SV=2	71029.2
P07864	P07864	LDHC	1.48885e-05	L-lactate dehydrogenase C chain OS=Homo sapiens OX=9606 GN=LDHC PE=1 SV=4	222994	400320	69624.2		P68104;Q5VTE0;Q05639	P68104	EEF1A1	0.0633218	Elongation factor 1-alpha 1 OS=Homo sapiens OX=9606 GN=EEF1A1 PE=1 SV=1	103639		Q9NP90;P51151	Q9NP90	RAB9B	0.000498683	Ras-related protein Rab-9B OS=Homo sapiens OX=9606 GN=RAB9B PE=1 SV=1	151173		P07864	P07864	LDHC	1.48885e-05	L-lactate dehydrogenase C chain OS=Homo sapiens OX=9606 GN=LDHC PE=1 SV=4	69624.2
P21266	P21266	GSTM3	0.0600768	Glutathione S-transferase Mu 3 OS=Homo sapiens OX=9606 GN=GSTM3 PE=1 SV=3	102810	119348	67242.2		P21266	P21266	GSTM3	0.0600768	Glutathione S-transferase Mu 3 OS=Homo sapiens OX=9606 GN=GSTM3 PE=1 SV=3	102810		P14618	P14618	PKM	0.000569817	Pyruvate kinase PKM OS=Homo sapiens OX=9606 GN=PKM PE=1 SV=4	148421		P21266	P21266	GSTM3	0.0600768	Glutathione S-transferase Mu 3 OS=Homo sapiens OX=9606 GN=GSTM3 PE=1 SV=3	67242.2
P10323	P10323	ACR	0.473229	Acrosin OS=Homo sapiens OX=9606 GN=ACR PE=1 SV=4	55085.2	78557.3	66570.3		Q86Y46	Q86Y46	KRT73	3.41455e-06	Keratin_ type II cytoskeletal 73 OS=Homo sapiens OX=9606 GN=KRT73 PE=1 SV=1	100173		Q9BUN1	Q9BUN1	MENT	3.73808e-05	Protein MENT OS=Homo sapiens OX=9606 GN=MENT PE=1 SV=1	147581		P10323	P10323	ACR	0.473229	Acrosin OS=Homo sapiens OX=9606 GN=ACR PE=1 SV=4	66570.3
A6NGB0	A6NGB0	TMEM191C	0.00046989	Transmembrane protein 191C OS=Homo sapiens OX=9606 GN=TMEM191C PE=3 SV=2	2866.18	72132.8	64746.9		Q5EBN2	Q5EBN2	TRIM61	0.000278621	Putative tripartite motif-containing protein 61 OS=Homo sapiens OX=9606 GN=TRIM61 PE=2 SV=1	92022.2		Q9UMX2	Q9UMX2	OAZ3	0.00224249	Ornithine decarboxylase antizyme 3 OS=Homo sapiens OX=9606 GN=OAZ3 PE=1 SV=2	137450		A6NGB0	A6NGB0	TMEM191C	0.00046989	Transmembrane protein 191C OS=Homo sapiens OX=9606 GN=TMEM191C PE=3 SV=2	64746.9
P54652	P54652	HSPA2	0.68013	Heat shock-related 70 kDa protein 2 OS=Homo sapiens OX=9606 GN=HSPA2 PE=1 SV=1	40232.9	50825.6	63225.8		Q6BDS2	Q6BDS2	UHRF1BP1	0.288241	UHRF1-binding protein 1 OS=Homo sapiens OX=9606 GN=UHRF1BP1 PE=1 SV=1	90051.5		Q02383	Q02383	SEMG2	0.00393231	Semenogelin-2 OS=Homo sapiens OX=9606 GN=SEMG2 PE=1 SV=1	136200		P54652	P54652	HSPA2	0.68013	Heat shock-related 70 kDa protein 2 OS=Homo sapiens OX=9606 GN=HSPA2 PE=1 SV=1	63225.8
Q6ZMR3	Q6ZMR3	LDHAL6A	0.000461848	L-lactate dehydrogenase A-like 6A OS=Homo sapiens OX=9606 GN=LDHAL6A PE=2 SV=1	1546.73	2150.14	62688.5		Q9BUN1	Q9BUN1	MENT	3.73808e-05	Protein MENT OS=Homo sapiens OX=9606 GN=MENT PE=1 SV=1	86965.8		P68104;Q5VTE0;Q05639	P68104	EEF1A1	0.0633218	Elongation factor 1-alpha 1 OS=Homo sapiens OX=9606 GN=EEF1A1 PE=1 SV=1	131721		Q6ZMR3	Q6ZMR3	LDHAL6A	0.000461848	L-lactate dehydrogenase A-like 6A OS=Homo sapiens OX=9606 GN=LDHAL6A PE=2 SV=1	62688.5
Q99435	Q99435	NELL2	0.00190987	Protein kinase C-binding protein NELL2 OS=Homo sapiens OX=9606 GN=NELL2 PE=1 SV=1	74.8659	81.1741	61270.9		Q9NP90;P51151	Q9NP90	RAB9B	0.000498683	Ras-related protein Rab-9B OS=Homo sapiens OX=9606 GN=RAB9B PE=1 SV=1	84866.7		Q58FF6	Q58FF6	HSP90AB4P	1.16348e-05	Putative heat shock protein HSP 90-beta 4 OS=Homo sapiens OX=9606 GN=HSP90AB4P PE=5 SV=1	124241		Q99435	Q99435	NELL2	0.00190987	Protein kinase C-binding protein NELL2 OS=Homo sapiens OX=9606 GN=NELL2 PE=1 SV=1	61270.9
Q9NZ53	Q9NZ53	PODXL2	0.847464	Podocalyxin-like protein 2 OS=Homo sapiens OX=9606 GN=PODXL2 PE=1 SV=1	17044.7	27407.6	58276.4		Q96A08	Q96A08	H2BC1	7.71545e-05	Histone H2B type 1-A OS=Homo sapiens OX=9606 GN=H2BC1 PE=1 SV=3	83341.3		P33121;Q9ULC5	P33121	ACSL1	5.59862e-05	Long-chain-fatty-acid--CoA ligase 1 OS=Homo sapiens OX=9606 GN=ACSL1 PE=1 SV=1	119918		Q9NZ53	Q9NZ53	PODXL2	0.847464	Podocalyxin-like protein 2 OS=Homo sapiens OX=9606 GN=PODXL2 PE=1 SV=1	58276.4
Q5VU65	Q5VU65	NUP210L	0.0216108	Nuclear pore membrane glycoprotein 210-like OS=Homo sapiens OX=9606 GN=NUP210L PE=2 SV=1	13586	27522.1	57264.5		P62805	P62805	H4-16	0.996861	Histone H4 OS=Homo sapiens OX=9606 GN=H4C1 PE=1 SV=2	82224.8		P21266	P21266	GSTM3	0.0600768	Glutathione S-transferase Mu 3 OS=Homo sapiens OX=9606 GN=GSTM3 PE=1 SV=3	119348		Q5VU65	Q5VU65	NUP210L	0.0216108	Nuclear pore membrane glycoprotein 210-like OS=Homo sapiens OX=9606 GN=NUP210L PE=2 SV=1	57264.5
Q02383	Q02383	SEMG2	0.00393231	Semenogelin-2 OS=Homo sapiens OX=9606 GN=SEMG2 PE=1 SV=1	290870	136200	56506.1		Q15506	Q15506	SPA17	0.000393	Sperm surface protein Sp17 OS=Homo sapiens OX=9606 GN=SPA17 PE=1 SV=1	82197.7		P14625	P14625	HSP90B1	0.154495	Endoplasmin OS=Homo sapiens OX=9606 GN=HSP90B1 PE=1 SV=1	119267		Q02383	Q02383	SEMG2	0.00393231	Semenogelin-2 OS=Homo sapiens OX=9606 GN=SEMG2 PE=1 SV=1	56506.1
P30041	P30041	PRDX6	0.000183465	Peroxiredoxin-6 OS=Homo sapiens OX=9606 GN=PRDX6 PE=1 SV=3	1329.37	1350.97	56095.4		Q14990	Q14990	ODF1	0.0502389	Outer dense fiber protein 1 OS=Homo sapiens OX=9606 GN=ODF1 PE=1 SV=2	81756.3		Q9HBV2	Q9HBV2	SPACA1	5.84779e-06	Sperm acrosome membrane-associated protein 1 OS=Homo sapiens OX=9606 GN=SPACA1 PE=1 SV=1	119091		P30041	P30041	PRDX6	0.000183465	Peroxiredoxin-6 OS=Homo sapiens OX=9606 GN=PRDX6 PE=1 SV=3	56095.4
Q9NP86	Q9NP86	CABP5	0.00727467	Calcium-binding protein 5 OS=Homo sapiens OX=9606 GN=CABP5 PE=1 SV=1	2949.89	26176.3	55774.6		P40616	P40616	ARL1	0.449886	ADP-ribosylation factor-like protein 1 OS=Homo sapiens OX=9606 GN=ARL1 PE=1 SV=1	77452.1		Q86Y46	Q86Y46	KRT73	3.41455e-06	Keratin_ type II cytoskeletal 73 OS=Homo sapiens OX=9606 GN=KRT73 PE=1 SV=1	113400		Q9NP86	Q9NP86	CABP5	0.00727467	Calcium-binding protein 5 OS=Homo sapiens OX=9606 GN=CABP5 PE=1 SV=1	55774.6
Q9Y6C9	Q9Y6C9	MTCH2	0.817575	Mitochondrial carrier homolog 2 OS=Homo sapiens OX=9606 GN=MTCH2 PE=1 SV=1	41306.9	53278.4	55583.8		P14618	P14618	PKM	0.000569817	Pyruvate kinase PKM OS=Homo sapiens OX=9606 GN=PKM PE=1 SV=4	74751.6		P40616	P40616	ARL1	0.449886	ADP-ribosylation factor-like protein 1 OS=Homo sapiens OX=9606 GN=ARL1 PE=1 SV=1	111471		Q9Y6C9	Q9Y6C9	MTCH2	0.817575	Mitochondrial carrier homolog 2 OS=Homo sapiens OX=9606 GN=MTCH2 PE=1 SV=1	55583.8
Q58FF3	Q58FF3	HSP90B2P	0.0056522	Putative endoplasmin-like protein OS=Homo sapiens OX=9606 GN=HSP90B2P PE=5 SV=1	3438.22	2583.95	44037.9		Q8NEB7	Q8NEB7	ACRBP	0.000117488	Acrosin-binding protein OS=Homo sapiens OX=9606 GN=ACRBP PE=2 SV=1	73006.8		Q9BR01	Q9BR01	SULT4A1	0.00174566	Sulfotransferase 4A1 OS=Homo sapiens OX=9606 GN=SULT4A1 PE=1 SV=2	110932		Q58FF3	Q58FF3	HSP90B2P	0.0056522	Putative endoplasmin-like protein OS=Homo sapiens OX=9606 GN=HSP90B2P PE=5 SV=1	44037.9
Q5JX71	Q5JX71	FAM209A	0.85948	Protein FAM209A OS=Homo sapiens OX=9606 GN=FAM209A PE=1 SV=1	50147.4	50800.6	41643.8		Q58FF6	Q58FF6	HSP90AB4P	1.16348e-05	Putative heat shock protein HSP 90-beta 4 OS=Homo sapiens OX=9606 GN=HSP90AB4P PE=5 SV=1	68826.2		Q6UW49	Q6UW49	SPESP1	7.68383e-07	Sperm equatorial segment protein 1 OS=Homo sapiens OX=9606 GN=SPESP1 PE=1 SV=2	106108		Q5JX71	Q5JX71	FAM209A	0.85948	Protein FAM209A OS=Homo sapiens OX=9606 GN=FAM209A PE=1 SV=1	41643.8
P07900;Q58FG0;P46063;Q13618	P07900	HSP90AA1	0.965639	Heat shock protein HSP 90-alpha OS=Homo sapiens OX=9606 GN=HSP90AA1 PE=1 SV=5	33847.4	38239.4	39643.5		Q96FN4	Q96FN4	CPNE2	2.58697e-10	Copine-2 OS=Homo sapiens OX=9606 GN=CPNE2 PE=1 SV=3	67798		Q16695;P68431;Q71DI3;Q6NXT2;Q5TEC6	Q16695	H3-4	0.00107924	Histone H3.1t OS=Homo sapiens OX=9606 GN=H3-4 PE=1 SV=3	101178		P07900;Q58FG0;P46063;Q13618	P07900	HSP90AA1	0.965639	Heat shock protein HSP 90-alpha OS=Homo sapiens OX=9606 GN=HSP90AA1 PE=1 SV=5	39643.5
Q13939	Q13939	CCIN	0.227591	Calicin OS=Homo sapiens OX=9606 GN=CCIN PE=1 SV=3	62929.1	65532.4	39383		Q16563	Q16563	SYPL1	5.38897e-09	Synaptophysin-like protein 1 OS=Homo sapiens OX=9606 GN=SYPL1 PE=1 SV=1	66901.2		P04406	P04406	GAPDH	0.00109628	Glyceraldehyde-3-phosphate dehydrogenase OS=Homo sapiens OX=9606 GN=GAPDH PE=1 SV=3	99954.4		Q13939	Q13939	CCIN	0.227591	Calicin OS=Homo sapiens OX=9606 GN=CCIN PE=1 SV=3	39383
Q16695;P68431;Q71DI3;Q6NXT2;Q5TEC6	Q16695	H3-4	0.00107924	Histone H3.1t OS=Homo sapiens OX=9606 GN=H3-4 PE=1 SV=3	107084	101178	37861.5		P33121;Q9ULC5	P33121	ACSL1	5.59862e-05	Long-chain-fatty-acid--CoA ligase 1 OS=Homo sapiens OX=9606 GN=ACSL1 PE=1 SV=1	66366		Q9NQT6	Q9NQT6	FSCN3	0.00687921	Fascin-3 OS=Homo sapiens OX=9606 GN=FSCN3 PE=2 SV=1	99715.5		Q16695;P68431;Q71DI3;Q6NXT2;Q5TEC6	Q16695	H3-4	0.00107924	Histone H3.1t OS=Homo sapiens OX=9606 GN=H3-4 PE=1 SV=3	37861.5
P24752	P24752	ACAT1	0.0780045	Acetyl-CoA acetyltransferase_ mitochondrial OS=Homo sapiens OX=9606 GN=ACAT1 PE=1 SV=1	1543.04	2287.17	37212.8		Q8NA69	Q8NA69	TEX45	4.84051e-05	Testis-expressed protein 45 OS=Homo sapiens OX=9606 GN=TEX45 PE=1 SV=2	65120.8		P63167	P63167	DYNLL1	0.207732	Dynein light chain 1_ cytoplasmic OS=Homo sapiens OX=9606 GN=DYNLL1 PE=1 SV=1	97360.1		P24752	P24752	ACAT1	0.0780045	Acetyl-CoA acetyltransferase_ mitochondrial OS=Homo sapiens OX=9606 GN=ACAT1 PE=1 SV=1	37212.8
Q6BDS2	Q6BDS2	UHRF1BP1	0.288241	UHRF1-binding protein 1 OS=Homo sapiens OX=9606 GN=UHRF1BP1 PE=1 SV=1	90051.5	65554.2	36359.4		Q9UMX2	Q9UMX2	OAZ3	0.00224249	Ornithine decarboxylase antizyme 3 OS=Homo sapiens OX=9606 GN=OAZ3 PE=1 SV=2	63447.3		Q8NA69	Q8NA69	TEX45	4.84051e-05	Testis-expressed protein 45 OS=Homo sapiens OX=9606 GN=TEX45 PE=1 SV=2	94825.2		Q6BDS2	Q6BDS2	UHRF1BP1	0.288241	UHRF1-binding protein 1 OS=Homo sapiens OX=9606 GN=UHRF1BP1 PE=1 SV=1	36359.4
P04075	P04075	ALDOA	0.983919	Fructose-bisphosphate aldolase A OS=Homo sapiens OX=9606 GN=ALDOA PE=1 SV=2	35918.9	43820.3	35671.7		P68133;P62736;P63267;P68032	P68133	ACTA1	1.546e-05	Actin_ alpha skeletal muscle OS=Homo sapiens OX=9606 GN=ACTA1 PE=1 SV=1	63186.7		Q16563	Q16563	SYPL1	5.38897e-09	Synaptophysin-like protein 1 OS=Homo sapiens OX=9606 GN=SYPL1 PE=1 SV=1	88271.5		P04075	P04075	ALDOA	0.983919	Fructose-bisphosphate aldolase A OS=Homo sapiens OX=9606 GN=ALDOA PE=1 SV=2	35671.7
P61604	P61604	HSPE1	0.75144	10 kDa heat shock protein_ mitochondrial OS=Homo sapiens OX=9606 GN=HSPE1 PE=1 SV=2	27911.2	34611.1	35275.1		Q13939	Q13939	CCIN	0.227591	Calicin OS=Homo sapiens OX=9606 GN=CCIN PE=1 SV=3	62929.1		Q9H0B3	Q9H0B3	IQCN	5.18658e-05	IQ domain-containing protein N OS=Homo sapiens OX=9606 GN=IQCN PE=1 SV=1	87384.4		P61604	P61604	HSPE1	0.75144	10 kDa heat shock protein_ mitochondrial OS=Homo sapiens OX=9606 GN=HSPE1 PE=1 SV=2	35275.1
P49913	P49913	CAMP	0.07646	Cathelicidin antimicrobial peptide OS=Homo sapiens OX=9606 GN=CAMP PE=1 SV=1	24458.5	14535.3	35211.5		Q9NQT6	Q9NQT6	FSCN3	0.00687921	Fascin-3 OS=Homo sapiens OX=9606 GN=FSCN3 PE=2 SV=1	62658.2		P62805	P62805	H4-16	0.996861	Histone H4 OS=Homo sapiens OX=9606 GN=H4C1 PE=1 SV=2	83877.2		P49913	P49913	CAMP	0.07646	Cathelicidin antimicrobial peptide OS=Homo sapiens OX=9606 GN=CAMP PE=1 SV=1	35211.5
Q8IZ16	Q8IZ16	SPACDR	0.657611	Uncharacterized protein C7orf61 OS=Homo sapiens OX=9606 GN=C7orf61 PE=2 SV=1	27192.2	27507.4	34339.6		P13667	P13667	PDIA4	0.00160153	Protein disulfide-isomerase A4 OS=Homo sapiens OX=9606 GN=PDIA4 PE=1 SV=2	61323.3		Q9NS25	Q9NS25	SPANXB1	0.000854541	Sperm protein associated with the nucleus on the X chromosome B1 OS=Homo sapiens OX=9606 GN=SPANXB1 PE=1 SV=2	83181.3		Q8IZ16	Q8IZ16	SPACDR	0.657611	Uncharacterized protein C7orf61 OS=Homo sapiens OX=9606 GN=C7orf61 PE=2 SV=1	34339.6
Q9BS86	Q9BS86	ZPBP	0.234273	Zona pellucida-binding protein 1 OS=Homo sapiens OX=9606 GN=ZPBP PE=2 SV=1	51084.9	69629.9	33983.7		P20813	P20813	CYP2B6	0.05754	Cytochrome P450 2B6 OS=Homo sapiens OX=9606 GN=CYP2B6 PE=1 SV=1	59778.6		P68133;P62736;P63267;P68032	P68133	ACTA1	1.546e-05	Actin_ alpha skeletal muscle OS=Homo sapiens OX=9606 GN=ACTA1 PE=1 SV=1	80243.4		Q9BS86	Q9BS86	ZPBP	0.234273	Zona pellucida-binding protein 1 OS=Homo sapiens OX=9606 GN=ZPBP PE=2 SV=1	33983.7
Q14393	Q14393	GAS6	0.000855632	Growth arrest-specific protein 6 OS=Homo sapiens OX=9606 GN=GAS6 PE=1 SV=3	4652.12	6790.58	33716.5		Q9HBV2	Q9HBV2	SPACA1	5.84779e-06	Sperm acrosome membrane-associated protein 1 OS=Homo sapiens OX=9606 GN=SPACA1 PE=1 SV=1	59392.3		P10323	P10323	ACR	0.473229	Acrosin OS=Homo sapiens OX=9606 GN=ACR PE=1 SV=4	78557.3		Q14393	Q14393	GAS6	0.000855632	Growth arrest-specific protein 6 OS=Homo sapiens OX=9606 GN=GAS6 PE=1 SV=3	33716.5
Q6NUT2	Q6NUT2	DPY19L2	0.324219	Probable C-mannosyltransferase DPY19L2 OS=Homo sapiens OX=9606 GN=DPY19L2 PE=1 SV=2	37348.5	56238.2	33243.5		Q16698	Q16698	DECR1	0.000251818	2_4-dienoyl-CoA reductase [(3E)-enoyl-CoA-producing]_ mitochondrial OS=Homo sapiens OX=9606 GN=DECR1 PE=1 SV=1	58794		Q9Y277	Q9Y277	VDAC3	0.00044753	Voltage-dependent anion-selective channel protein 3 OS=Homo sapiens OX=9606 GN=VDAC3 PE=1 SV=1	73741.8		Q6NUT2	Q6NUT2	DPY19L2	0.324219	Probable C-mannosyltransferase DPY19L2 OS=Homo sapiens OX=9606 GN=DPY19L2 PE=1 SV=2	33243.5
Q86UP6	Q86UP6	CUZD1	0.157883	CUB and zona pellucida-like domain-containing protein 1 OS=Homo sapiens OX=9606 GN=CUZD1 PE=2 SV=1	125.616	38.4948	33145		P25705	P25705	ATP5F1A	0.0539601	ATP synthase subunit alpha_ mitochondrial OS=Homo sapiens OX=9606 GN=ATP5F1A PE=1 SV=1	58051.8		Q96A08	Q96A08	H2BC1	7.71545e-05	Histone H2B type 1-A OS=Homo sapiens OX=9606 GN=H2BC1 PE=1 SV=3	73571.9		Q86UP6	Q86UP6	CUZD1	0.157883	CUB and zona pellucida-like domain-containing protein 1 OS=Homo sapiens OX=9606 GN=CUZD1 PE=2 SV=1	33145
Q7RTS7	Q7RTS7	KRT74	0.00497377	Keratin_ type II cytoskeletal 74 OS=Homo sapiens OX=9606 GN=KRT74 PE=1 SV=2	797.78	14369.9	29916.9		P04406	P04406	GAPDH	0.00109628	Glyceraldehyde-3-phosphate dehydrogenase OS=Homo sapiens OX=9606 GN=GAPDH PE=1 SV=3	56731.1		Q9BXF9	Q9BXF9	TEKT3	0.0013235	Tektin-3 OS=Homo sapiens OX=9606 GN=TEKT3 PE=1 SV=1	73298.7		Q7RTS7	Q7RTS7	KRT74	0.00497377	Keratin_ type II cytoskeletal 74 OS=Homo sapiens OX=9606 GN=KRT74 PE=1 SV=2	29916.9
Q96HR9	Q96HR9	REEP6	0.398175	Receptor expression-enhancing protein 6 OS=Homo sapiens OX=9606 GN=REEP6 PE=1 SV=2	44352.1	30630.3	29536.1		P13727	P13727	PRG2	4.50471e-05	Bone marrow proteoglycan OS=Homo sapiens OX=9606 GN=PRG2 PE=1 SV=2	56114.5		P25705	P25705	ATP5F1A	0.0539601	ATP synthase subunit alpha_ mitochondrial OS=Homo sapiens OX=9606 GN=ATP5F1A PE=1 SV=1	72941.1		Q96HR9	Q96HR9	REEP6	0.398175	Receptor expression-enhancing protein 6 OS=Homo sapiens OX=9606 GN=REEP6 PE=1 SV=2	29536.1
Q8NEB7	Q8NEB7	ACRBP	0.000117488	Acrosin-binding protein OS=Homo sapiens OX=9606 GN=ACRBP PE=2 SV=1	73006.8	70076.9	27866.1		Q8TC21	Q8TC21	ZNF596	0.10495	Zinc finger protein 596 OS=Homo sapiens OX=9606 GN=ZNF596 PE=1 SV=2	55743		Q9BXN6;Q9NY87	Q9BXN6	SPANXD	0.0006477	Sperm protein associated with the nucleus on the X chromosome D OS=Homo sapiens OX=9606 GN=SPANXD PE=1 SV=1	72306.1		Q8NEB7	Q8NEB7	ACRBP	0.000117488	Acrosin-binding protein OS=Homo sapiens OX=9606 GN=ACRBP PE=2 SV=1	27866.1
Q9Y265	Q9Y265	RUVBL1	0.992289	RuvB-like 1 OS=Homo sapiens OX=9606 GN=RUVBL1 PE=1 SV=1	25334.6	26376.1	27253.2		P02788	P02788	LTF	0.00143705	Lactotransferrin OS=Homo sapiens OX=9606 GN=LTF PE=1 SV=6	55221.2		A6NGB0	A6NGB0	TMEM191C	0.00046989	Transmembrane protein 191C OS=Homo sapiens OX=9606 GN=TMEM191C PE=3 SV=2	72132.8		Q9Y265	Q9Y265	RUVBL1	0.992289	RuvB-like 1 OS=Homo sapiens OX=9606 GN=RUVBL1 PE=1 SV=1	27253.2
Q99798	Q99798	ACO2	0.155821	Aconitate hydratase_ mitochondrial OS=Homo sapiens OX=9606 GN=ACO2 PE=1 SV=2	39479.9	69978	26956.1		P10323	P10323	ACR	0.473229	Acrosin OS=Homo sapiens OX=9606 GN=ACR PE=1 SV=4	55085.2		Q8NEB7	Q8NEB7	ACRBP	0.000117488	Acrosin-binding protein OS=Homo sapiens OX=9606 GN=ACRBP PE=2 SV=1	70076.9		Q99798	Q99798	ACO2	0.155821	Aconitate hydratase_ mitochondrial OS=Homo sapiens OX=9606 GN=ACO2 PE=1 SV=2	26956.1
Q5SRN2	Q5SRN2	TSBP1	0.635263	Testis-expressed basic protein 1 OS=Homo sapiens OX=9606 GN=TSBP1 PE=2 SV=3	42389.1	42427.6	26694.7		P14625	P14625	HSP90B1	0.154495	Endoplasmin OS=Homo sapiens OX=9606 GN=HSP90B1 PE=1 SV=1	54668.5		Q99798	Q99798	ACO2	0.155821	Aconitate hydratase_ mitochondrial OS=Homo sapiens OX=9606 GN=ACO2 PE=1 SV=2	69978		Q5SRN2	Q5SRN2	TSBP1	0.635263	Testis-expressed basic protein 1 OS=Homo sapiens OX=9606 GN=TSBP1 PE=2 SV=3	26694.7
Q9HAT0	Q9HAT0	ROPN1	0.508336	Ropporin-1A OS=Homo sapiens OX=9606 GN=ROPN1 PE=1 SV=2	16857.2	17097.5	25515.7		P40926	P40926	MDH2	5.0898e-06	Malate dehydrogenase_ mitochondrial OS=Homo sapiens OX=9606 GN=MDH2 PE=1 SV=3	53957.4		Q9BS86	Q9BS86	ZPBP	0.234273	Zona pellucida-binding protein 1 OS=Homo sapiens OX=9606 GN=ZPBP PE=2 SV=1	69629.9		Q9HAT0	Q9HAT0	ROPN1	0.508336	Ropporin-1A OS=Homo sapiens OX=9606 GN=ROPN1 PE=1 SV=2	25515.7
P13645;P08727;P13646;P19012;Q2M2I5;O76013;O76014;O76015;Q14525;Q14532;Q15323;Q7Z3Y8;Q7Z3Z0;Q92764	P13645	KRT10	0.000367234	Keratin_ type I cytoskeletal 10 OS=Homo sapiens OX=9606 GN=KRT10 PE=1 SV=6	50024.1	60510.3	24876.1		P06576	P06576	ATP5F1B	2.52037e-06	ATP synthase subunit beta_ mitochondrial OS=Homo sapiens OX=9606 GN=ATP5F1B PE=1 SV=3	53239.3		Q6BDS2	Q6BDS2	UHRF1BP1	0.288241	UHRF1-binding protein 1 OS=Homo sapiens OX=9606 GN=UHRF1BP1 PE=1 SV=1	65554.2		P13645;P08727;P13646;P19012;Q2M2I5;O76013;O76014;O76015;Q14525;Q14532;Q15323;Q7Z3Y8;Q7Z3Z0;Q92764	P13645	KRT10	0.000367234	Keratin_ type I cytoskeletal 10 OS=Homo sapiens OX=9606 GN=KRT10 PE=1 SV=6	24876.1
P35527	P35527	KRT9	0.188761	Keratin_ type I cytoskeletal 9 OS=Homo sapiens OX=9606 GN=KRT9 PE=1 SV=3	5727.12	7461.69	23752.7		P07205	P07205	PGK2	7.22958e-09	Phosphoglycerate kinase 2 OS=Homo sapiens OX=9606 GN=PGK2 PE=1 SV=3	53134.3		P06576	P06576	ATP5F1B	2.52037e-06	ATP synthase subunit beta_ mitochondrial OS=Homo sapiens OX=9606 GN=ATP5F1B PE=1 SV=3	65538.2		P35527	P35527	KRT9	0.188761	Keratin_ type I cytoskeletal 9 OS=Homo sapiens OX=9606 GN=KRT9 PE=1 SV=3	23752.7
P25705	P25705	ATP5F1A	0.0539601	ATP synthase subunit alpha_ mitochondrial OS=Homo sapiens OX=9606 GN=ATP5F1A PE=1 SV=1	58051.8	72941.1	22786		Q9BS86	Q9BS86	ZPBP	0.234273	Zona pellucida-binding protein 1 OS=Homo sapiens OX=9606 GN=ZPBP PE=2 SV=1	51084.9		Q13939	Q13939	CCIN	0.227591	Calicin OS=Homo sapiens OX=9606 GN=CCIN PE=1 SV=3	65532.4		P25705	P25705	ATP5F1A	0.0539601	ATP synthase subunit alpha_ mitochondrial OS=Homo sapiens OX=9606 GN=ATP5F1A PE=1 SV=1	22786
A5A3E0;Q6S8J3;P0CG39;P0CG38	A5A3E0	POTEF	0.669345	POTE ankyrin domain family member F OS=Homo sapiens OX=9606 GN=POTEF PE=1 SV=2	18363.3	14898.5	22737.6		P09622	P09622	DLD	0.00210335	Dihydrolipoyl dehydrogenase_ mitochondrial OS=Homo sapiens OX=9606 GN=DLD PE=1 SV=2	50832.7		P00403	P00403	MT-CO2	0.0241976	Cytochrome c oxidase subunit 2 OS=Homo sapiens OX=9606 GN=MT-CO2 PE=1 SV=1	65430.6		A5A3E0;Q6S8J3;P0CG39;P0CG38	A5A3E0	POTEF	0.669345	POTE ankyrin domain family member F OS=Homo sapiens OX=9606 GN=POTEF PE=1 SV=2	22737.6
Q96QE4	Q96QE4	LRRC37B	0.346202	Leucine-rich repeat-containing protein 37B OS=Homo sapiens OX=9606 GN=LRRC37B PE=2 SV=3	27308.3	36459.6	21716		Q9NS25	Q9NS25	SPANXB1	0.000854541	Sperm protein associated with the nucleus on the X chromosome B1 OS=Homo sapiens OX=9606 GN=SPANXB1 PE=1 SV=2	50746.8		Q8NBX0	Q8NBX0	SCCPDH	0.0957885	Saccharopine dehydrogenase-like oxidoreductase OS=Homo sapiens OX=9606 GN=SCCPDH PE=1 SV=1	63594.2		Q96QE4	Q96QE4	LRRC37B	0.346202	Leucine-rich repeat-containing protein 37B OS=Homo sapiens OX=9606 GN=LRRC37B PE=2 SV=3	21716
Q9BUN1	Q9BUN1	MENT	3.73808e-05	Protein MENT OS=Homo sapiens OX=9606 GN=MENT PE=1 SV=1	86965.8	147581	21426.1		P59665;P59666	P59665	DEFA1	0.0144543	Neutrophil defensin 1 OS=Homo sapiens OX=9606 GN=DEFA1 PE=1 SV=1	50539.5		Q16698	Q16698	DECR1	0.000251818	2_4-dienoyl-CoA reductase [(3E)-enoyl-CoA-producing]_ mitochondrial OS=Homo sapiens OX=9606 GN=DECR1 PE=1 SV=1	63391.9		Q9BUN1	Q9BUN1	MENT	3.73808e-05	Protein MENT OS=Homo sapiens OX=9606 GN=MENT PE=1 SV=1	21426.1
Q9UHR6	Q9UHR6	ZNHIT2	0.275845	Zinc finger HIT domain-containing protein 2 OS=Homo sapiens OX=9606 GN=ZNHIT2 PE=1 SV=1	39114.7	34567.4	21240.7		Q5JX71	Q5JX71	FAM209A	0.85948	Protein FAM209A OS=Homo sapiens OX=9606 GN=FAM209A PE=1 SV=1	50147.4		P60174	P60174	TPI1	0.701886	Triosephosphate isomerase OS=Homo sapiens OX=9606 GN=TPI1 PE=1 SV=4	62594.4		Q9UHR6	Q9UHR6	ZNHIT2	0.275845	Zinc finger HIT domain-containing protein 2 OS=Homo sapiens OX=9606 GN=ZNHIT2 PE=1 SV=1	21240.7
A0A087WWA1	A0A087WWA1	P3R3URF	0.402446	PIK3R3 upstream open reading frame protein OS=Homo sapiens OX=9606 GN=P3R3URF PE=4 SV=1	42916.3	38544.6	20735.6		P13645;P08727;P13646;P19012;Q2M2I5;O76013;O76014;O76015;Q14525;Q14532;Q15323;Q7Z3Y8;Q7Z3Z0;Q92764	P13645	KRT10	0.000367234	Keratin_ type I cytoskeletal 10 OS=Homo sapiens OX=9606 GN=KRT10 PE=1 SV=6	50024.1		P07205	P07205	PGK2	7.22958e-09	Phosphoglycerate kinase 2 OS=Homo sapiens OX=9606 GN=PGK2 PE=1 SV=3	61748.9		A0A087WWA1	A0A087WWA1	P3R3URF	0.402446	PIK3R3 upstream open reading frame protein OS=Homo sapiens OX=9606 GN=P3R3URF PE=4 SV=1	20735.6
Q15506	Q15506	SPA17	0.000393	Sperm surface protein Sp17 OS=Homo sapiens OX=9606 GN=SPA17 PE=1 SV=1	82197.7	155088	20647.6		Q8TDB8;P11169	Q8TDB8	SLC2A14	1.84963e-06	Solute carrier family 2_ facilitated glucose transporter member 14 OS=Homo sapiens OX=9606 GN=SLC2A14 PE=1 SV=1	49550.9		P13645;P08727;P13646;P19012;Q2M2I5;O76013;O76014;O76015;Q14525;Q14532;Q15323;Q7Z3Y8;Q7Z3Z0;Q92764	P13645	KRT10	0.000367234	Keratin_ type I cytoskeletal 10 OS=Homo sapiens OX=9606 GN=KRT10 PE=1 SV=6	60510.3		Q15506	Q15506	SPA17	0.000393	Sperm surface protein Sp17 OS=Homo sapiens OX=9606 GN=SPA17 PE=1 SV=1	20647.6
Q6NXR0	Q6NXR0	IRGC	0.00373237	Interferon-inducible GTPase 5 OS=Homo sapiens OX=9606 GN=IRGC PE=1 SV=1	3694.01	5204.31	20042.5		Q9BXF9	Q9BXF9	TEKT3	0.0013235	Tektin-3 OS=Homo sapiens OX=9606 GN=TEKT3 PE=1 SV=1	49521.6		Q8TDB8;P11169	Q8TDB8	SLC2A14	1.84963e-06	Solute carrier family 2_ facilitated glucose transporter member 14 OS=Homo sapiens OX=9606 GN=SLC2A14 PE=1 SV=1	59945.8		Q6NXR0	Q6NXR0	IRGC	0.00373237	Interferon-inducible GTPase 5 OS=Homo sapiens OX=9606 GN=IRGC PE=1 SV=1	20042.5
Q02487	Q02487	DSC2	0.588423	Desmocollin-2 OS=Homo sapiens OX=9606 GN=DSC2 PE=1 SV=1	28633.3	27947.9	19442.7		P60174	P60174	TPI1	0.701886	Triosephosphate isomerase OS=Homo sapiens OX=9606 GN=TPI1 PE=1 SV=4	49302.8		P61026;P51153;Q15286	P61026	RAB10	6.70943e-08	Ras-related protein Rab-10 OS=Homo sapiens OX=9606 GN=RAB10 PE=1 SV=1	56270		Q02487	Q02487	DSC2	0.588423	Desmocollin-2 OS=Homo sapiens OX=9606 GN=DSC2 PE=1 SV=1	19442.7
P20813	P20813	CYP2B6	0.05754	Cytochrome P450 2B6 OS=Homo sapiens OX=9606 GN=CYP2B6 PE=1 SV=1	59778.6	52807.3	19136		Q96QV6	Q96QV6	H2AC1	0.447853	Histone H2A type 1-A OS=Homo sapiens OX=9606 GN=H2AC1 PE=1 SV=3	48629		P34931	P34931	HSPA1L	0.0573676	Heat shock 70 kDa protein 1-like OS=Homo sapiens OX=9606 GN=HSPA1L PE=1 SV=2	56260.8		P20813	P20813	CYP2B6	0.05754	Cytochrome P450 2B6 OS=Homo sapiens OX=9606 GN=CYP2B6 PE=1 SV=1	19136
Q14562	Q14562	DHX8	0.000145443	ATP-dependent RNA helicase DHX8 OS=Homo sapiens OX=9606 GN=DHX8 PE=1 SV=1	406305	644908	18796.6		P63167	P63167	DYNLL1	0.207732	Dynein light chain 1_ cytoplasmic OS=Homo sapiens OX=9606 GN=DYNLL1 PE=1 SV=1	47815.4		Q6NUT2	Q6NUT2	DPY19L2	0.324219	Probable C-mannosyltransferase DPY19L2 OS=Homo sapiens OX=9606 GN=DPY19L2 PE=1 SV=2	56238.2		Q14562	Q14562	DHX8	0.000145443	ATP-dependent RNA helicase DHX8 OS=Homo sapiens OX=9606 GN=DHX8 PE=1 SV=1	18796.6
Q6ZN30	Q6ZN30	BNC2	0.571879	Zinc finger protein basonuclin-2 OS=Homo sapiens OX=9606 GN=BNC2 PE=1 SV=1	15530.9	13882.2	18233.7		Q9BZW7	Q9BZW7	TSGA10	0.000141192	Testis-specific gene 10 protein OS=Homo sapiens OX=9606 GN=TSGA10 PE=1 SV=1	47545.5		P04279	P04279	SEMG1	0.0177479	Semenogelin-1 OS=Homo sapiens OX=9606 GN=SEMG1 PE=1 SV=2	55331.6		Q6ZN30	Q6ZN30	BNC2	0.571879	Zinc finger protein basonuclin-2 OS=Homo sapiens OX=9606 GN=BNC2 PE=1 SV=1	18233.7
P23527;P33778;Q16778;P06899;P58876;P62807;Q5QNW6;Q93079;Q99877;Q99879;O60814;P57053;A0A2R8Y619;Q6DN03;Q6DRA6;A6NGY1	P23527	H2BC17	0.785822	Histone H2B type 1-O OS=Homo sapiens OX=9606 GN=H2BC17 PE=1 SV=3	18899.6	25530.7	18038.4		P00403	P00403	MT-CO2	0.0241976	Cytochrome c oxidase subunit 2 OS=Homo sapiens OX=9606 GN=MT-CO2 PE=1 SV=1	47537.7		P40926	P40926	MDH2	5.0898e-06	Malate dehydrogenase_ mitochondrial OS=Homo sapiens OX=9606 GN=MDH2 PE=1 SV=3	54919.1		P23527;P33778;Q16778;P06899;P58876;P62807;Q5QNW6;Q93079;Q99877;Q99879;O60814;P57053;A0A2R8Y619;Q6DN03;Q6DRA6;A6NGY1	P23527	H2BC17	0.785822	Histone H2B type 1-O OS=Homo sapiens OX=9606 GN=H2BC17 PE=1 SV=3	18038.4
Q9H0C2;P12235;P12236	Q9H0C2	SLC25A31	0.121041	ADP/ATP translocase 4 OS=Homo sapiens OX=9606 GN=SLC25A31 PE=1 SV=1	27891.1	31072.8	17630.9		Q9UKD2	Q9UKD2	MRTO4	1.37856e-09	mRNA turnover protein 4 homolog OS=Homo sapiens OX=9606 GN=MRTO4 PE=1 SV=2	47144.3		Q9Y6C9	Q9Y6C9	MTCH2	0.817575	Mitochondrial carrier homolog 2 OS=Homo sapiens OX=9606 GN=MTCH2 PE=1 SV=1	53278.4		Q9H0C2;P12235;P12236	Q9H0C2	SLC25A31	0.121041	ADP/ATP translocase 4 OS=Homo sapiens OX=9606 GN=SLC25A31 PE=1 SV=1	17630.9
P00403	P00403	MT-CO2	0.0241976	Cytochrome c oxidase subunit 2 OS=Homo sapiens OX=9606 GN=MT-CO2 PE=1 SV=1	47537.7	65430.6	17002.7		Q8NBX0	Q8NBX0	SCCPDH	0.0957885	Saccharopine dehydrogenase-like oxidoreductase OS=Homo sapiens OX=9606 GN=SCCPDH PE=1 SV=1	46930.9		P35663	P35663	CYLC1	0.000191862	Cylicin-1 OS=Homo sapiens OX=9606 GN=CYLC1 PE=2 SV=2	52909.9		P00403	P00403	MT-CO2	0.0241976	Cytochrome c oxidase subunit 2 OS=Homo sapiens OX=9606 GN=MT-CO2 PE=1 SV=1	17002.7
Q8N0W7	Q8N0W7	FMR1NB	0.659368	Fragile X mental retardation 1 neighbor protein OS=Homo sapiens OX=9606 GN=FMR1NB PE=2 SV=1	27425	26777.7	16879.1		Q9P0N8	Q9P0N8	MARCHF2	8.63413e-05	E3 ubiquitin-protein ligase MARCHF2 OS=Homo sapiens OX=9606 GN=MARCHF2 PE=1 SV=1	46891.6		P20813	P20813	CYP2B6	0.05754	Cytochrome P450 2B6 OS=Homo sapiens OX=9606 GN=CYP2B6 PE=1 SV=1	52807.3		Q8N0W7	Q8N0W7	FMR1NB	0.659368	Fragile X mental retardation 1 neighbor protein OS=Homo sapiens OX=9606 GN=FMR1NB PE=2 SV=1	16879.1
Q5T871	Q5T871	LELP1	0.354425	Late cornified envelope-like proline-rich protein 1 OS=Homo sapiens OX=9606 GN=LELP1 PE=1 SV=1	2654.47	3910.58	16743.5		Q6UW49	Q6UW49	SPESP1	7.68383e-07	Sperm equatorial segment protein 1 OS=Homo sapiens OX=9606 GN=SPESP1 PE=1 SV=2	45392.2		Q96FJ2	Q96FJ2	DYNLL2	0.0863935	Dynein light chain 2_ cytoplasmic OS=Homo sapiens OX=9606 GN=DYNLL2 PE=1 SV=1	52000		Q5T871	Q5T871	LELP1	0.354425	Late cornified envelope-like proline-rich protein 1 OS=Homo sapiens OX=9606 GN=LELP1 PE=1 SV=1	16743.5
Q9NQT6	Q9NQT6	FSCN3	0.00687921	Fascin-3 OS=Homo sapiens OX=9606 GN=FSCN3 PE=2 SV=1	62658.2	99715.5	16650.1		P52209	P52209	PGD	0.386599	6-phosphogluconate dehydrogenase_ decarboxylating OS=Homo sapiens OX=9606 GN=PGD PE=1 SV=3	44733.5		P35236	P35236	PTPN7	5.62909e-08	Tyrosine-protein phosphatase non-receptor type 7 OS=Homo sapiens OX=9606 GN=PTPN7 PE=1 SV=3	51526.1		Q9NQT6	Q9NQT6	FSCN3	0.00687921	Fascin-3 OS=Homo sapiens OX=9606 GN=FSCN3 PE=2 SV=1	16650.1
O14818	O14818	PSMA7	1.12721e-05	Proteasome subunit alpha type-7 OS=Homo sapiens OX=9606 GN=PSMA7 PE=1 SV=1	158.042	0	16447.4		P34931	P34931	HSPA1L	0.0573676	Heat shock 70 kDa protein 1-like OS=Homo sapiens OX=9606 GN=HSPA1L PE=1 SV=2	44418.2		P54652	P54652	HSPA2	0.68013	Heat shock-related 70 kDa protein 2 OS=Homo sapiens OX=9606 GN=HSPA2 PE=1 SV=1	50825.6		O14818	O14818	PSMA7	1.12721e-05	Proteasome subunit alpha type-7 OS=Homo sapiens OX=9606 GN=PSMA7 PE=1 SV=1	16447.4
B4DX44	B4DX44	ZNF736	0.799277	Zinc finger protein 736 OS=Homo sapiens OX=9606 GN=ZNF736 PE=2 SV=2	24150.9	26896.9	15906.5		Q96HR9	Q96HR9	REEP6	0.398175	Receptor expression-enhancing protein 6 OS=Homo sapiens OX=9606 GN=REEP6 PE=1 SV=2	44352.1		Q5JX71	Q5JX71	FAM209A	0.85948	Protein FAM209A OS=Homo sapiens OX=9606 GN=FAM209A PE=1 SV=1	50800.6		B4DX44	B4DX44	ZNF736	0.799277	Zinc finger protein 736 OS=Homo sapiens OX=9606 GN=ZNF736 PE=2 SV=2	15906.5
Q9HBV2	Q9HBV2	SPACA1	5.84779e-06	Sperm acrosome membrane-associated protein 1 OS=Homo sapiens OX=9606 GN=SPACA1 PE=1 SV=1	59392.3	119091	15584.2		A0A087WWA1	A0A087WWA1	P3R3URF	0.402446	PIK3R3 upstream open reading frame protein OS=Homo sapiens OX=9606 GN=P3R3URF PE=4 SV=1	42916.3		Q9BZW7	Q9BZW7	TSGA10	0.000141192	Testis-specific gene 10 protein OS=Homo sapiens OX=9606 GN=TSGA10 PE=1 SV=1	46584.7		Q9HBV2	Q9HBV2	SPACA1	5.84779e-06	Sperm acrosome membrane-associated protein 1 OS=Homo sapiens OX=9606 GN=SPACA1 PE=1 SV=1	15584.2
Q8IWJ2	Q8IWJ2	GCC2	0.692056	GRIP and coiled-coil domain-containing protein 2 OS=Homo sapiens OX=9606 GN=GCC2 PE=1 SV=4	13762.6	19176.8	15502		Q5SRN2	Q5SRN2	TSBP1	0.635263	Testis-expressed basic protein 1 OS=Homo sapiens OX=9606 GN=TSBP1 PE=2 SV=3	42389.1		Q9UKD2	Q9UKD2	MRTO4	1.37856e-09	mRNA turnover protein 4 homolog OS=Homo sapiens OX=9606 GN=MRTO4 PE=1 SV=2	46308.7		Q8IWJ2	Q8IWJ2	GCC2	0.692056	GRIP and coiled-coil domain-containing protein 2 OS=Homo sapiens OX=9606 GN=GCC2 PE=1 SV=4	15502
Q99832	Q99832	CCT7	0.000239897	T-complex protein 1 subunit eta OS=Homo sapiens OX=9606 GN=CCT7 PE=1 SV=2	87.2077	224.464	15201.8		Q9Y6C9	Q9Y6C9	MTCH2	0.817575	Mitochondrial carrier homolog 2 OS=Homo sapiens OX=9606 GN=MTCH2 PE=1 SV=1	41306.9		P0DKV0	P0DKV0	SPATA31C1	0.0118079	Putative spermatogenesis-associated protein 31C1 OS=Homo sapiens OX=9606 GN=SPATA31C1 PE=5 SV=1	45661		Q99832	Q99832	CCT7	0.000239897	T-complex protein 1 subunit eta OS=Homo sapiens OX=9606 GN=CCT7 PE=1 SV=2	15201.8
Q8TDM5	Q8TDM5	SPACA4	0.00292761	Sperm acrosome membrane-associated protein 4 OS=Homo sapiens OX=9606 GN=SPACA4 PE=1 SV=1	2092.16	1556.35	15103.7		Q8WY21	Q8WY21	SORCS1	0.13395	VPS10 domain-containing receptor SorCS1 OS=Homo sapiens OX=9606 GN=SORCS1 PE=1 SV=3	40412.7		P04075	P04075	ALDOA	0.983919	Fructose-bisphosphate aldolase A OS=Homo sapiens OX=9606 GN=ALDOA PE=1 SV=2	43820.3		Q8TDM5	Q8TDM5	SPACA4	0.00292761	Sperm acrosome membrane-associated protein 4 OS=Homo sapiens OX=9606 GN=SPACA4 PE=1 SV=1	15103.7
P14555	P14555	PLA2G2A	0.332017	Phospholipase A2_ membrane associated OS=Homo sapiens OX=9606 GN=PLA2G2A PE=1 SV=2	15867.7	10284	15010.1		P54652	P54652	HSPA2	0.68013	Heat shock-related 70 kDa protein 2 OS=Homo sapiens OX=9606 GN=HSPA2 PE=1 SV=1	40232.9		P28066	P28066	PSMA5	0.000631977	Proteasome subunit alpha type-5 OS=Homo sapiens OX=9606 GN=PSMA5 PE=1 SV=3	42999		P14555	P14555	PLA2G2A	0.332017	Phospholipase A2_ membrane associated OS=Homo sapiens OX=9606 GN=PLA2G2A PE=1 SV=2	15010.1
Q96QK8	Q96QK8	SMIM14	0.00165935	Small integral membrane protein 14 OS=Homo sapiens OX=9606 GN=SMIM14 PE=1 SV=1	230847	432473	14827.1		P28838	P28838	LAP3	7.92802e-07	Cytosol aminopeptidase OS=Homo sapiens OX=9606 GN=LAP3 PE=1 SV=3	39681		Q5SRN2	Q5SRN2	TSBP1	0.635263	Testis-expressed basic protein 1 OS=Homo sapiens OX=9606 GN=TSBP1 PE=2 SV=3	42427.6		Q96QK8	Q96QK8	SMIM14	0.00165935	Small integral membrane protein 14 OS=Homo sapiens OX=9606 GN=SMIM14 PE=1 SV=1	14827.1
Q12931	Q12931	TRAP1	0.213666	Heat shock protein 75 kDa_ mitochondrial OS=Homo sapiens OX=9606 GN=TRAP1 PE=1 SV=3	23062	27216.7	14607.2		Q99798	Q99798	ACO2	0.155821	Aconitate hydratase_ mitochondrial OS=Homo sapiens OX=9606 GN=ACO2 PE=1 SV=2	39479.9		P28838	P28838	LAP3	7.92802e-07	Cytosol aminopeptidase OS=Homo sapiens OX=9606 GN=LAP3 PE=1 SV=3	42118.3		Q12931	Q12931	TRAP1	0.213666	Heat shock protein 75 kDa_ mitochondrial OS=Homo sapiens OX=9606 GN=TRAP1 PE=1 SV=3	14607.2
Q12849	Q12849	GRSF1	0.0201596	G-rich sequence factor 1 OS=Homo sapiens OX=9606 GN=GRSF1 PE=1 SV=3	29500.7	9377.29	14063.7		O75400	O75400	PRPF40A	9.07244e-06	Pre-mRNA-processing factor 40 homolog A OS=Homo sapiens OX=9606 GN=PRPF40A PE=1 SV=2	39467.3		P10809	P10809	HSPD1	7.40911e-06	60 kDa heat shock protein_ mitochondrial OS=Homo sapiens OX=9606 GN=HSPD1 PE=1 SV=2	39276.7		Q12849	Q12849	GRSF1	0.0201596	G-rich sequence factor 1 OS=Homo sapiens OX=9606 GN=GRSF1 PE=1 SV=3	14063.7
P15056	P15056	BRAF	0.000226613	Serine/threonine-protein kinase B-raf OS=Homo sapiens OX=9606 GN=BRAF PE=1 SV=4	145.668	3675.82	13954.7		Q9UHR6	Q9UHR6	ZNHIT2	0.275845	Zinc finger HIT domain-containing protein 2 OS=Homo sapiens OX=9606 GN=ZNHIT2 PE=1 SV=1	39114.7		Q9NQ60	Q9NQ60	EQTN	3.82624e-07	Equatorin OS=Homo sapiens OX=9606 GN=EQTN PE=2 SV=2	38989		P15056	P15056	BRAF	0.000226613	Serine/threonine-protein kinase B-raf OS=Homo sapiens OX=9606 GN=BRAF PE=1 SV=4	13954.7
Q8IYK2	Q8IYK2	CCDC105	0.058228	Coiled-coil domain-containing protein 105 OS=Homo sapiens OX=9606 GN=CCDC105 PE=1 SV=3	27176	35311	13703.9		Q9BXN6;Q9NY87	Q9BXN6	SPANXD	0.0006477	Sperm protein associated with the nucleus on the X chromosome D OS=Homo sapiens OX=9606 GN=SPANXD PE=1 SV=1	38759		Q8TC56	Q8TC56	GARIN3	2.484e-05	Protein FAM71B OS=Homo sapiens OX=9606 GN=FAM71B PE=1 SV=2	38732.9		Q8IYK2	Q8IYK2	CCDC105	0.058228	Coiled-coil domain-containing protein 105 OS=Homo sapiens OX=9606 GN=CCDC105 PE=1 SV=3	13703.9
Q16698	Q16698	DECR1	0.000251818	2_4-dienoyl-CoA reductase [(3E)-enoyl-CoA-producing]_ mitochondrial OS=Homo sapiens OX=9606 GN=DECR1 PE=1 SV=1	58794	63391.9	13521.9		Q9H7L9	Q9H7L9	SUDS3	0.0770336	Sin3 histone deacetylase corepressor complex component SDS3 OS=Homo sapiens OX=9606 GN=SUDS3 PE=1 SV=2	37682.3		A0A087WWA1	A0A087WWA1	P3R3URF	0.402446	PIK3R3 upstream open reading frame protein OS=Homo sapiens OX=9606 GN=P3R3URF PE=4 SV=1	38544.6		Q16698	Q16698	DECR1	0.000251818	2_4-dienoyl-CoA reductase [(3E)-enoyl-CoA-producing]_ mitochondrial OS=Homo sapiens OX=9606 GN=DECR1 PE=1 SV=1	13521.9
P00338;P07195	P00338	LDHA	0.692716	L-lactate dehydrogenase A chain OS=Homo sapiens OX=9606 GN=LDHA PE=1 SV=2	16187.2	14095.8	13446		Q6NUT2	Q6NUT2	DPY19L2	0.324219	Probable C-mannosyltransferase DPY19L2 OS=Homo sapiens OX=9606 GN=DPY19L2 PE=1 SV=2	37348.5		P19367	P19367	HK1	0.000102879	Hexokinase-1 OS=Homo sapiens OX=9606 GN=HK1 PE=1 SV=3	38331.5		P00338;P07195	P00338	LDHA	0.692716	L-lactate dehydrogenase A chain OS=Homo sapiens OX=9606 GN=LDHA PE=1 SV=2	13446
Q9BZX4	Q9BZX4	ROPN1B	0.492117	Ropporin-1B OS=Homo sapiens OX=9606 GN=ROPN1B PE=1 SV=1	8239.86	9833.61	13375.7		P04075	P04075	ALDOA	0.983919	Fructose-bisphosphate aldolase A OS=Homo sapiens OX=9606 GN=ALDOA PE=1 SV=2	35918.9		P07900;Q58FG0;P46063;Q13618	P07900	HSP90AA1	0.965639	Heat shock protein HSP 90-alpha OS=Homo sapiens OX=9606 GN=HSP90AA1 PE=1 SV=5	38239.4		Q9BZX4	Q9BZX4	ROPN1B	0.492117	Ropporin-1B OS=Homo sapiens OX=9606 GN=ROPN1B PE=1 SV=1	13375.7
Q8NEG4	Q8NEG4	FAM83F	0.0356186	Protein FAM83F OS=Homo sapiens OX=9606 GN=FAM83F PE=1 SV=1	255365	312066	13279.7		P28066	P28066	PSMA5	0.000631977	Proteasome subunit alpha type-5 OS=Homo sapiens OX=9606 GN=PSMA5 PE=1 SV=3	35132.3		Q96SN8;Q32NC0;Q9UBX0	Q96SN8	CDK5RAP2	0.0568776	CDK5 regulatory subunit-associated protein 2 OS=Homo sapiens OX=9606 GN=CDK5RAP2 PE=1 SV=5	38019.4		Q8NEG4	Q8NEG4	FAM83F	0.0356186	Protein FAM83F OS=Homo sapiens OX=9606 GN=FAM83F PE=1 SV=1	13279.7
P0C5Y9;P0C5Z0	P0C5Y9	H2AB1	0.000631405	Histone H2A-Bbd type 1 OS=Homo sapiens OX=9606 GN=H2AB1 PE=1 SV=1	34.0085	0	13169.9		Q9H0B3	Q9H0B3	IQCN	5.18658e-05	IQ domain-containing protein N OS=Homo sapiens OX=9606 GN=IQCN PE=1 SV=1	34207.7		P11142	P11142	HSPA8	7.11894e-05	Heat shock cognate 71 kDa protein OS=Homo sapiens OX=9606 GN=HSPA8 PE=1 SV=1	36952.7		P0C5Y9;P0C5Z0	P0C5Y9	H2AB1	0.000631405	Histone H2A-Bbd type 1 OS=Homo sapiens OX=9606 GN=H2AB1 PE=1 SV=1	13169.9
P13647	P13647	KRT5	0.00374392	Keratin_ type II cytoskeletal 5 OS=Homo sapiens OX=9606 GN=KRT5 PE=1 SV=3	4259.3	5448.8	13097.5		P07900;Q58FG0;P46063;Q13618	P07900	HSP90AA1	0.965639	Heat shock protein HSP 90-alpha OS=Homo sapiens OX=9606 GN=HSP90AA1 PE=1 SV=5	33847.4		Q96QE4	Q96QE4	LRRC37B	0.346202	Leucine-rich repeat-containing protein 37B OS=Homo sapiens OX=9606 GN=LRRC37B PE=2 SV=3	36459.6		P13647	P13647	KRT5	0.00374392	Keratin_ type II cytoskeletal 5 OS=Homo sapiens OX=9606 GN=KRT5 PE=1 SV=3	13097.5
Q8WY21	Q8WY21	SORCS1	0.13395	VPS10 domain-containing receptor SorCS1 OS=Homo sapiens OX=9606 GN=SORCS1 PE=1 SV=3	40412.7	20313.7	12903		Q8TC56	Q8TC56	GARIN3	2.484e-05	Protein FAM71B OS=Homo sapiens OX=9606 GN=FAM71B PE=1 SV=2	33209.8		Q8IYK2	Q8IYK2	CCDC105	0.058228	Coiled-coil domain-containing protein 105 OS=Homo sapiens OX=9606 GN=CCDC105 PE=1 SV=3	35311		Q8WY21	Q8WY21	SORCS1	0.13395	VPS10 domain-containing receptor SorCS1 OS=Homo sapiens OX=9606 GN=SORCS1 PE=1 SV=3	12903
P78412	P78412	IRX6	0.707245	Iroquois-class homeodomain protein IRX-6 OS=Homo sapiens OX=9606 GN=IRX6 PE=1 SV=3	19136.6	18576.2	12625.4		P15104	P15104	GLUL	0.00190152	Glutamine synthetase OS=Homo sapiens OX=9606 GN=GLUL PE=1 SV=4	32396.8		P61604	P61604	HSPE1	0.75144	10 kDa heat shock protein_ mitochondrial OS=Homo sapiens OX=9606 GN=HSPE1 PE=1 SV=2	34611.1		P78412	P78412	IRX6	0.707245	Iroquois-class homeodomain protein IRX-6 OS=Homo sapiens OX=9606 GN=IRX6 PE=1 SV=3	12625.4
P49221	P49221	TGM4	0.153425	Protein-glutamine gamma-glutamyltransferase 4 OS=Homo sapiens OX=9606 GN=TGM4 PE=1 SV=2	16978.6	22717.5	12561.1		P0DKV0	P0DKV0	SPATA31C1	0.0118079	Putative spermatogenesis-associated protein 31C1 OS=Homo sapiens OX=9606 GN=SPATA31C1 PE=5 SV=1	32218.7		Q9UHR6	Q9UHR6	ZNHIT2	0.275845	Zinc finger HIT domain-containing protein 2 OS=Homo sapiens OX=9606 GN=ZNHIT2 PE=1 SV=1	34567.4		P49221	P49221	TGM4	0.153425	Protein-glutamine gamma-glutamyltransferase 4 OS=Homo sapiens OX=9606 GN=TGM4 PE=1 SV=2	12561.1
P52209	P52209	PGD	0.386599	6-phosphogluconate dehydrogenase_ decarboxylating OS=Homo sapiens OX=9606 GN=PGD PE=1 SV=3	44733.5	17677.4	12555.9		P11142	P11142	HSPA8	7.11894e-05	Heat shock cognate 71 kDa protein OS=Homo sapiens OX=9606 GN=HSPA8 PE=1 SV=1	31860.6		Q96QV6	Q96QV6	H2AC1	0.447853	Histone H2A type 1-A OS=Homo sapiens OX=9606 GN=H2AC1 PE=1 SV=3	34133.5		P52209	P52209	PGD	0.386599	6-phosphogluconate dehydrogenase_ decarboxylating OS=Homo sapiens OX=9606 GN=PGD PE=1 SV=3	12555.9
P0DKV0	P0DKV0	SPATA31C1	0.0118079	Putative spermatogenesis-associated protein 31C1 OS=Homo sapiens OX=9606 GN=SPATA31C1 PE=5 SV=1	32218.7	45661	12303.5		P61026;P51153;Q15286	P61026	RAB10	6.70943e-08	Ras-related protein Rab-10 OS=Homo sapiens OX=9606 GN=RAB10 PE=1 SV=1	30391.5		Q9P0N8	Q9P0N8	MARCHF2	8.63413e-05	E3 ubiquitin-protein ligase MARCHF2 OS=Homo sapiens OX=9606 GN=MARCHF2 PE=1 SV=1	33051.8		P0DKV0	P0DKV0	SPATA31C1	0.0118079	Putative spermatogenesis-associated protein 31C1 OS=Homo sapiens OX=9606 GN=SPATA31C1 PE=5 SV=1	12303.5
Q9NS25	Q9NS25	SPANXB1	0.000854541	Sperm protein associated with the nucleus on the X chromosome B1 OS=Homo sapiens OX=9606 GN=SPANXB1 PE=1 SV=2	50746.8	83181.3	12165.6		P35663	P35663	CYLC1	0.000191862	Cylicin-1 OS=Homo sapiens OX=9606 GN=CYLC1 PE=2 SV=2	30317.3		P0DP23;P0DP24;P0DP25	P0DP23	CALM1	0.120342	Calmodulin-1 OS=Homo sapiens OX=9606 GN=CALM1 PE=1 SV=1	33007.1		Q9NS25	Q9NS25	SPANXB1	0.000854541	Sperm protein associated with the nucleus on the X chromosome B1 OS=Homo sapiens OX=9606 GN=SPANXB1 PE=1 SV=2	12165.6
Q96JN2	Q96JN2	CCDC136	0.390993	Coiled-coil domain-containing protein 136 OS=Homo sapiens OX=9606 GN=CCDC136 PE=1 SV=3	5366.86	6666.75	11894.5		P78371	P78371	CCT2	0.00689903	T-complex protein 1 subunit beta OS=Homo sapiens OX=9606 GN=CCT2 PE=1 SV=4	29921.1		Q99075	Q99075	HBEGF	0.000188008	Proheparin-binding EGF-like growth factor OS=Homo sapiens OX=9606 GN=HBEGF PE=1 SV=1	31955.2		Q96JN2	Q96JN2	CCDC136	0.390993	Coiled-coil domain-containing protein 136 OS=Homo sapiens OX=9606 GN=CCDC136 PE=1 SV=3	11894.5
P09972	P09972	ALDOC	0.00136562	Fructose-bisphosphate aldolase C OS=Homo sapiens OX=9606 GN=ALDOC PE=1 SV=2	146218	290358	11799.9		P40939	P40939	HADHA	0.00192771	Trifunctional enzyme subunit alpha_ mitochondrial OS=Homo sapiens OX=9606 GN=HADHA PE=1 SV=2	29724.4		Q9H0C2;P12235;P12236	Q9H0C2	SLC25A31	0.121041	ADP/ATP translocase 4 OS=Homo sapiens OX=9606 GN=SLC25A31 PE=1 SV=1	31072.8		P09972	P09972	ALDOC	0.00136562	Fructose-bisphosphate aldolase C OS=Homo sapiens OX=9606 GN=ALDOC PE=1 SV=2	11799.9
Q5T200	Q5T200	ZC3H13	8.0505e-05	Zinc finger CCCH domain-containing protein 13 OS=Homo sapiens OX=9606 GN=ZC3H13 PE=1 SV=1	146425	255199	11778.8		Q12849	Q12849	GRSF1	0.0201596	G-rich sequence factor 1 OS=Homo sapiens OX=9606 GN=GRSF1 PE=1 SV=3	29500.7		Q96HR9	Q96HR9	REEP6	0.398175	Receptor expression-enhancing protein 6 OS=Homo sapiens OX=9606 GN=REEP6 PE=1 SV=2	30630.3		Q5T200	Q5T200	ZC3H13	8.0505e-05	Zinc finger CCCH domain-containing protein 13 OS=Homo sapiens OX=9606 GN=ZC3H13 PE=1 SV=1	11778.8
Q9H503	Q9H503	BANF2	0.240935	Barrier-to-autointegration factor-like protein OS=Homo sapiens OX=9606 GN=BANF2 PE=1 SV=1	3928.68	3666.51	11666.4		Q9NYK6	Q9NYK6	EURL	0.00491554	Protein EURL homolog OS=Homo sapiens OX=9606 GN=EURL PE=1 SV=3	29337.6		P31930	P31930	UQCRC1	2.62349e-05	Cytochrome b-c1 complex subunit 1_ mitochondrial OS=Homo sapiens OX=9606 GN=UQCRC1 PE=1 SV=3	29731.9		Q9H503	Q9H503	BANF2	0.240935	Barrier-to-autointegration factor-like protein OS=Homo sapiens OX=9606 GN=BANF2 PE=1 SV=1	11666.4
P35232	P35232	PHB1	0.853957	Prohibitin 1 OS=Homo sapiens OX=9606 GN=PHB1 PE=1 SV=1	9930.16	11547.7	11665.4		P10809	P10809	HSPD1	7.40911e-06	60 kDa heat shock protein_ mitochondrial OS=Homo sapiens OX=9606 GN=HSPD1 PE=1 SV=2	29046.6		P02533	P02533	KRT14	1.67574e-06	Keratin_ type I cytoskeletal 14 OS=Homo sapiens OX=9606 GN=KRT14 PE=1 SV=4	29361.2		P35232	P35232	PHB1	0.853957	Prohibitin 1 OS=Homo sapiens OX=9606 GN=PHB1 PE=1 SV=1	11665.4
Q00325	Q00325	SLC25A3	0.497459	Phosphate carrier protein_ mitochondrial OS=Homo sapiens OX=9606 GN=SLC25A3 PE=1 SV=2	11941.6	8574.63	11647.5		Q02487	Q02487	DSC2	0.588423	Desmocollin-2 OS=Homo sapiens OX=9606 GN=DSC2 PE=1 SV=1	28633.3		P11177	P11177	PDHB	0.00206769	Pyruvate dehydrogenase E1 component subunit beta_ mitochondrial OS=Homo sapiens OX=9606 GN=PDHB PE=1 SV=3	28750.1		Q00325	Q00325	SLC25A3	0.497459	Phosphate carrier protein_ mitochondrial OS=Homo sapiens OX=9606 GN=SLC25A3 PE=1 SV=2	11647.5
Q9Y2B4	Q9Y2B4	TP53TG5	0.648754	TP53-target gene 5 protein OS=Homo sapiens OX=9606 GN=TP53TG5 PE=1 SV=1	16527.7	14171.9	11406.7		P61604	P61604	HSPE1	0.75144	10 kDa heat shock protein_ mitochondrial OS=Homo sapiens OX=9606 GN=HSPE1 PE=1 SV=2	27911.2		Q9NWH7	Q9NWH7	SPATA6	0.00042043	Spermatogenesis-associated protein 6 OS=Homo sapiens OX=9606 GN=SPATA6 PE=1 SV=1	28308.4		Q9Y2B4	Q9Y2B4	TP53TG5	0.648754	TP53-target gene 5 protein OS=Homo sapiens OX=9606 GN=TP53TG5 PE=1 SV=1	11406.7
Q8IYT1	Q8IYT1	GARIN4	0.0729785	Protein FAM71A OS=Homo sapiens OX=9606 GN=FAM71A PE=1 SV=2	5190.44	4620.79	11208.3		Q9H0C2;P12235;P12236	Q9H0C2	SLC25A31	0.121041	ADP/ATP translocase 4 OS=Homo sapiens OX=9606 GN=SLC25A31 PE=1 SV=1	27891.1		Q02487	Q02487	DSC2	0.588423	Desmocollin-2 OS=Homo sapiens OX=9606 GN=DSC2 PE=1 SV=1	27947.9		Q8IYT1	Q8IYT1	GARIN4	0.0729785	Protein FAM71A OS=Homo sapiens OX=9606 GN=FAM71A PE=1 SV=2	11208.3
Q8TDB8;P11169	Q8TDB8	SLC2A14	1.84963e-06	Solute carrier family 2_ facilitated glucose transporter member 14 OS=Homo sapiens OX=9606 GN=SLC2A14 PE=1 SV=1	49550.9	59945.8	11183.8		Q8N0W7	Q8N0W7	FMR1NB	0.659368	Fragile X mental retardation 1 neighbor protein OS=Homo sapiens OX=9606 GN=FMR1NB PE=2 SV=1	27425		Q5VU65	Q5VU65	NUP210L	0.0216108	Nuclear pore membrane glycoprotein 210-like OS=Homo sapiens OX=9606 GN=NUP210L PE=2 SV=1	27522.1		Q8TDB8;P11169	Q8TDB8	SLC2A14	1.84963e-06	Solute carrier family 2_ facilitated glucose transporter member 14 OS=Homo sapiens OX=9606 GN=SLC2A14 PE=1 SV=1	11183.8
P51854	P51854	TKTL1	0.00748031	Transketolase-like protein 1 OS=Homo sapiens OX=9606 GN=TKTL1 PE=1 SV=2	1479.87	791.189	11093.5		Q96QE4	Q96QE4	LRRC37B	0.346202	Leucine-rich repeat-containing protein 37B OS=Homo sapiens OX=9606 GN=LRRC37B PE=2 SV=3	27308.3		Q8IZ16	Q8IZ16	SPACDR	0.657611	Uncharacterized protein C7orf61 OS=Homo sapiens OX=9606 GN=C7orf61 PE=2 SV=1	27507.4		P51854	P51854	TKTL1	0.00748031	Transketolase-like protein 1 OS=Homo sapiens OX=9606 GN=TKTL1 PE=1 SV=2	11093.5
Q5BJF6	Q5BJF6	ODF2	9.05167e-05	Outer dense fiber protein 2 OS=Homo sapiens OX=9606 GN=ODF2 PE=1 SV=1	430856	633838	11023.6		Q8IZ16	Q8IZ16	SPACDR	0.657611	Uncharacterized protein C7orf61 OS=Homo sapiens OX=9606 GN=C7orf61 PE=2 SV=1	27192.2		Q9NZ53	Q9NZ53	PODXL2	0.847464	Podocalyxin-like protein 2 OS=Homo sapiens OX=9606 GN=PODXL2 PE=1 SV=1	27407.6		Q5BJF6	Q5BJF6	ODF2	9.05167e-05	Outer dense fiber protein 2 OS=Homo sapiens OX=9606 GN=ODF2 PE=1 SV=1	11023.6
Q75WM6	Q75WM6	H1-7	0.6225	Testis-specific H1 histone OS=Homo sapiens OX=9606 GN=H1-7 PE=1 SV=3	12381.1	14213.2	10787.6		Q8IYK2	Q8IYK2	CCDC105	0.058228	Coiled-coil domain-containing protein 105 OS=Homo sapiens OX=9606 GN=CCDC105 PE=1 SV=3	27176		P40939	P40939	HADHA	0.00192771	Trifunctional enzyme subunit alpha_ mitochondrial OS=Homo sapiens OX=9606 GN=HADHA PE=1 SV=2	27364.8		Q75WM6	Q75WM6	H1-7	0.6225	Testis-specific H1 histone OS=Homo sapiens OX=9606 GN=H1-7 PE=1 SV=3	10787.6
P0C0S5;Q71UI9	P0C0S5	H2AZ1	0.989122	Histone H2A.Z OS=Homo sapiens OX=9606 GN=H2AZ1 PE=1 SV=2	10367.5	9622.03	10643.1		Q96FJ2	Q96FJ2	DYNLL2	0.0863935	Dynein light chain 2_ cytoplasmic OS=Homo sapiens OX=9606 GN=DYNLL2 PE=1 SV=1	26987.5		Q5JX69	Q5JX69	FAM209B	3.84349e-05	Protein FAM209B OS=Homo sapiens OX=9606 GN=FAM209B PE=2 SV=1	27234		P0C0S5;Q71UI9	P0C0S5	H2AZ1	0.989122	Histone H2A.Z OS=Homo sapiens OX=9606 GN=H2AZ1 PE=1 SV=2	10643.1
Q92604	Q92604	LPGAT1	5.06899e-05	Acyl-CoA:lysophosphatidylglycerol acyltransferase 1 OS=Homo sapiens OX=9606 GN=LPGAT1 PE=1 SV=1	0	0	10469.2		P0DP23;P0DP24;P0DP25	P0DP23	CALM1	0.120342	Calmodulin-1 OS=Homo sapiens OX=9606 GN=CALM1 PE=1 SV=1	26867.2		Q12931	Q12931	TRAP1	0.213666	Heat shock protein 75 kDa_ mitochondrial OS=Homo sapiens OX=9606 GN=TRAP1 PE=1 SV=3	27216.7		Q92604	Q92604	LPGAT1	5.06899e-05	Acyl-CoA:lysophosphatidylglycerol acyltransferase 1 OS=Homo sapiens OX=9606 GN=LPGAT1 PE=1 SV=1	10469.2
P63104	P63104	YWHAZ	0.637825	14-3-3 protein zeta/delta OS=Homo sapiens OX=9606 GN=YWHAZ PE=1 SV=1	6720.84	10428	10301.2		Q8TC71	Q8TC71	SPATA18	1.02361e-05	Mitochondria-eating protein OS=Homo sapiens OX=9606 GN=SPATA18 PE=1 SV=1	26813.4		B4DX44	B4DX44	ZNF736	0.799277	Zinc finger protein 736 OS=Homo sapiens OX=9606 GN=ZNF736 PE=2 SV=2	26896.9		P63104	P63104	YWHAZ	0.637825	14-3-3 protein zeta/delta OS=Homo sapiens OX=9606 GN=YWHAZ PE=1 SV=1	10301.2
Q9NP90;P51151	Q9NP90	RAB9B	0.000498683	Ras-related protein Rab-9B OS=Homo sapiens OX=9606 GN=RAB9B PE=1 SV=1	84866.7	151173	9979.54		O75324	O75324	SNN	0.0295762	Stannin OS=Homo sapiens OX=9606 GN=SNN PE=1 SV=1	25909.1		Q8N0W7	Q8N0W7	FMR1NB	0.659368	Fragile X mental retardation 1 neighbor protein OS=Homo sapiens OX=9606 GN=FMR1NB PE=2 SV=1	26777.7		Q9NP90;P51151	Q9NP90	RAB9B	0.000498683	Ras-related protein Rab-9B OS=Homo sapiens OX=9606 GN=RAB9B PE=1 SV=1	9979.54
P49901	P49901	SMCP	0.0492428	Sperm mitochondrial-associated cysteine-rich protein OS=Homo sapiens OX=9606 GN=SMCP PE=1 SV=2	104.929	137.798	9819.92		Q9Y265	Q9Y265	RUVBL1	0.992289	RuvB-like 1 OS=Homo sapiens OX=9606 GN=RUVBL1 PE=1 SV=1	25334.6		Q9Y265	Q9Y265	RUVBL1	0.992289	RuvB-like 1 OS=Homo sapiens OX=9606 GN=RUVBL1 PE=1 SV=1	26376.1		P49901	P49901	SMCP	0.0492428	Sperm mitochondrial-associated cysteine-rich protein OS=Homo sapiens OX=9606 GN=SMCP PE=1 SV=2	9819.92
P12821	P12821	ACE	0.885884	Angiotensin-converting enzyme OS=Homo sapiens OX=9606 GN=ACE PE=1 SV=1	11956.9	12882	9741.28		P19367	P19367	HK1	0.000102879	Hexokinase-1 OS=Homo sapiens OX=9606 GN=HK1 PE=1 SV=3	25091.3		Q9NS26	Q9NS26	SPANXA1	0.00197424	Sperm protein associated with the nucleus on the X chromosome A OS=Homo sapiens OX=9606 GN=SPANXA1 PE=1 SV=1	26318.1		P12821	P12821	ACE	0.885884	Angiotensin-converting enzyme OS=Homo sapiens OX=9606 GN=ACE PE=1 SV=1	9741.28
P13987	P13987	CD59	0.525293	CD59 glycoprotein OS=Homo sapiens OX=9606 GN=CD59 PE=1 SV=1	16992.1	11859.6	9716.25		P55072	P55072	VCP	0.0141541	Transitional endoplasmic reticulum ATPase OS=Homo sapiens OX=9606 GN=VCP PE=1 SV=4	24616.9		P20618	P20618	PSMB1	5.7571e-06	Proteasome subunit beta type-1 OS=Homo sapiens OX=9606 GN=PSMB1 PE=1 SV=2	26258		P13987	P13987	CD59	0.525293	CD59 glycoprotein OS=Homo sapiens OX=9606 GN=CD59 PE=1 SV=1	9716.25
Q9UIF3	Q9UIF3	TEKT2	0.647129	Tektin-2 OS=Homo sapiens OX=9606 GN=TEKT2 PE=1 SV=1	10741.7	8532.46	9530.7		P49913	P49913	CAMP	0.07646	Cathelicidin antimicrobial peptide OS=Homo sapiens OX=9606 GN=CAMP PE=1 SV=1	24458.5		Q9NP86	Q9NP86	CABP5	0.00727467	Calcium-binding protein 5 OS=Homo sapiens OX=9606 GN=CABP5 PE=1 SV=1	26176.3		Q9UIF3	Q9UIF3	TEKT2	0.647129	Tektin-2 OS=Homo sapiens OX=9606 GN=TEKT2 PE=1 SV=1	9530.7
P13639	P13639	EEF2	0.0521245	Elongation factor 2 OS=Homo sapiens OX=9606 GN=EEF2 PE=1 SV=4	9208.93	2842.31	9518.64		B4DX44	B4DX44	ZNF736	0.799277	Zinc finger protein 736 OS=Homo sapiens OX=9606 GN=ZNF736 PE=2 SV=2	24150.9		Q9NZ45	Q9NZ45	CISD1	1.58232e-08	CDGSH iron-sulfur domain-containing protein 1 OS=Homo sapiens OX=9606 GN=CISD1 PE=1 SV=1	25852.4		P13639	P13639	EEF2	0.0521245	Elongation factor 2 OS=Homo sapiens OX=9606 GN=EEF2 PE=1 SV=4	9518.64
Q16816	Q16816	PHKG1	0.0172994	Phosphorylase b kinase gamma catalytic chain_ skeletal muscle/heart isoform OS=Homo sapiens OX=9606 GN=PHKG1 PE=2 SV=3	4001.88	1915.38	9346.63		Q9Y277	Q9Y277	VDAC3	0.00044753	Voltage-dependent anion-selective channel protein 3 OS=Homo sapiens OX=9606 GN=VDAC3 PE=1 SV=1	23580.9		Q9H7L9	Q9H7L9	SUDS3	0.0770336	Sin3 histone deacetylase corepressor complex component SDS3 OS=Homo sapiens OX=9606 GN=SUDS3 PE=1 SV=2	25712.3		Q16816	Q16816	PHKG1	0.0172994	Phosphorylase b kinase gamma catalytic chain_ skeletal muscle/heart isoform OS=Homo sapiens OX=9606 GN=PHKG1 PE=2 SV=3	9346.63
Q8TBY8	Q8TBY8	PMFBP1	0.0157169	Polyamine-modulated factor 1-binding protein 1 OS=Homo sapiens OX=9606 GN=PMFBP1 PE=1 SV=3	3311.49	1963.85	9258.42		P20618	P20618	PSMB1	5.7571e-06	Proteasome subunit beta type-1 OS=Homo sapiens OX=9606 GN=PSMB1 PE=1 SV=2	23458.2		P23527;P33778;Q16778;P06899;P58876;P62807;Q5QNW6;Q93079;Q99877;Q99879;O60814;P57053;A0A2R8Y619;Q6DN03;Q6DRA6;A6NGY1	P23527	H2BC17	0.785822	Histone H2B type 1-O OS=Homo sapiens OX=9606 GN=H2BC17 PE=1 SV=3	25530.7		Q8TBY8	Q8TBY8	PMFBP1	0.0157169	Polyamine-modulated factor 1-binding protein 1 OS=Homo sapiens OX=9606 GN=PMFBP1 PE=1 SV=3	9258.42
Q14410	Q14410	GK2	0.0227	Glycerol kinase 2 OS=Homo sapiens OX=9606 GN=GK2 PE=1 SV=2	16121.4	14335.6	9246.05		Q12931	Q12931	TRAP1	0.213666	Heat shock protein 75 kDa_ mitochondrial OS=Homo sapiens OX=9606 GN=TRAP1 PE=1 SV=3	23062		P78371	P78371	CCT2	0.00689903	T-complex protein 1 subunit beta OS=Homo sapiens OX=9606 GN=CCT2 PE=1 SV=4	25461.6		Q14410	Q14410	GK2	0.0227	Glycerol kinase 2 OS=Homo sapiens OX=9606 GN=GK2 PE=1 SV=2	9246.05
Q13011	Q13011	ECH1	0.72092	Delta(3_5)-Delta(2_4)-dienoyl-CoA isomerase_ mitochondrial OS=Homo sapiens OX=9606 GN=ECH1 PE=1 SV=2	15841.2	16017.2	9137.75		P27797	P27797	CALR	0.191451	Calreticulin OS=Homo sapiens OX=9606 GN=CALR PE=1 SV=1	22640.9		P55072	P55072	VCP	0.0141541	Transitional endoplasmic reticulum ATPase OS=Homo sapiens OX=9606 GN=VCP PE=1 SV=4	24893.7		Q13011	Q13011	ECH1	0.72092	Delta(3_5)-Delta(2_4)-dienoyl-CoA isomerase_ mitochondrial OS=Homo sapiens OX=9606 GN=ECH1 PE=1 SV=2	9137.75
P36957	P36957	DLST	0.0836982	Dihydrolipoyllysine-residue succinyltransferase component of 2-oxoglutarate dehydrogenase complex_ mitochondrial OS=Homo sapiens OX=9606 GN=DLST PE=1 SV=4	2416.34	1442.79	9032.58		Q96HS1	Q96HS1	PGAM5	0.000108624	Serine/threonine-protein phosphatase PGAM5_ mitochondrial OS=Homo sapiens OX=9606 GN=PGAM5 PE=1 SV=2	22536.3		P09104	P09104	ENO2	0.0831911	Gamma-enolase OS=Homo sapiens OX=9606 GN=ENO2 PE=1 SV=3	24495.2		P36957	P36957	DLST	0.0836982	Dihydrolipoyllysine-residue succinyltransferase component of 2-oxoglutarate dehydrogenase complex_ mitochondrial OS=Homo sapiens OX=9606 GN=DLST PE=1 SV=4	9032.58
Q9BZW7	Q9BZW7	TSGA10	0.000141192	Testis-specific gene 10 protein OS=Homo sapiens OX=9606 GN=TSGA10 PE=1 SV=1	47545.5	46584.7	9015.11		P11177	P11177	PDHB	0.00206769	Pyruvate dehydrogenase E1 component subunit beta_ mitochondrial OS=Homo sapiens OX=9606 GN=PDHB PE=1 SV=3	22471.9		P55809	P55809	OXCT1	4.3545e-06	Succinyl-CoA:3-ketoacid coenzyme A transferase 1_ mitochondrial OS=Homo sapiens OX=9606 GN=OXCT1 PE=1 SV=1	24475.7		Q9BZW7	Q9BZW7	TSGA10	0.000141192	Testis-specific gene 10 protein OS=Homo sapiens OX=9606 GN=TSGA10 PE=1 SV=1	9015.11
Q9P0L0	Q9P0L0	VAPA	0.444852	Vesicle-associated membrane protein-associated protein A OS=Homo sapiens OX=9606 GN=VAPA PE=1 SV=3	15331	9696.93	8946		P12273	P12273	PIP	0.00282189	Prolactin-inducible protein OS=Homo sapiens OX=9606 GN=PIP PE=1 SV=1	22462.5		P15104	P15104	GLUL	0.00190152	Glutamine synthetase OS=Homo sapiens OX=9606 GN=GLUL PE=1 SV=4	24469.6		Q9P0L0	Q9P0L0	VAPA	0.444852	Vesicle-associated membrane protein-associated protein A OS=Homo sapiens OX=9606 GN=VAPA PE=1 SV=3	8946
P19367	P19367	HK1	0.000102879	Hexokinase-1 OS=Homo sapiens OX=9606 GN=HK1 PE=1 SV=3	25091.3	38331.5	8906.29		P35236	P35236	PTPN7	5.62909e-08	Tyrosine-protein phosphatase non-receptor type 7 OS=Homo sapiens OX=9606 GN=PTPN7 PE=1 SV=3	22385.4		O75324	O75324	SNN	0.0295762	Stannin OS=Homo sapiens OX=9606 GN=SNN PE=1 SV=1	24255.4		P19367	P19367	HK1	0.000102879	Hexokinase-1 OS=Homo sapiens OX=9606 GN=HK1 PE=1 SV=3	8906.29
P0DP23;P0DP24;P0DP25	P0DP23	CALM1	0.120342	Calmodulin-1 OS=Homo sapiens OX=9606 GN=CALM1 PE=1 SV=1	26867.2	33007.1	8815.73		Q9NZ45	Q9NZ45	CISD1	1.58232e-08	CDGSH iron-sulfur domain-containing protein 1 OS=Homo sapiens OX=9606 GN=CISD1 PE=1 SV=1	22291.6		Q96HS1	Q96HS1	PGAM5	0.000108624	Serine/threonine-protein phosphatase PGAM5_ mitochondrial OS=Homo sapiens OX=9606 GN=PGAM5 PE=1 SV=2	23850.5		P0DP23;P0DP24;P0DP25	P0DP23	CALM1	0.120342	Calmodulin-1 OS=Homo sapiens OX=9606 GN=CALM1 PE=1 SV=1	8815.73
P09104	P09104	ENO2	0.0831911	Gamma-enolase OS=Homo sapiens OX=9606 GN=ENO2 PE=1 SV=3	19023.1	24495.2	8790.43		Q99075	Q99075	HBEGF	0.000188008	Proheparin-binding EGF-like growth factor OS=Homo sapiens OX=9606 GN=HBEGF PE=1 SV=1	22175.6		P27216	P27216	ANXA13	4.27665e-09	Annexin A13 OS=Homo sapiens OX=9606 GN=ANXA13 PE=1 SV=3	23715.4		P09104	P09104	ENO2	0.0831911	Gamma-enolase OS=Homo sapiens OX=9606 GN=ENO2 PE=1 SV=3	8790.43
A1A519	A1A519	FAM170A	0.107412	Protein FAM170A OS=Homo sapiens OX=9606 GN=FAM170A PE=2 SV=1	308.836	683.38	8640.47		Q5JX69	Q5JX69	FAM209B	3.84349e-05	Protein FAM209B OS=Homo sapiens OX=9606 GN=FAM209B PE=2 SV=1	21876.6		P16435	P16435	POR	0.0212256	NADPH--cytochrome P450 reductase OS=Homo sapiens OX=9606 GN=POR PE=1 SV=2	23464.6		A1A519	A1A519	FAM170A	0.107412	Protein FAM170A OS=Homo sapiens OX=9606 GN=FAM170A PE=2 SV=1	8640.47
P06733	P06733	ENO1	0.000257211	Alpha-enolase OS=Homo sapiens OX=9606 GN=ENO1 PE=1 SV=2	140218	202603	8603.18		Q96M29	Q96M29	TEKT5	9.40981e-05	Tektin-5 OS=Homo sapiens OX=9606 GN=TEKT5 PE=1 SV=1	21855.9		P60900	P60900	PSMA6	3.2904e-05	Proteasome subunit alpha type-6 OS=Homo sapiens OX=9606 GN=PSMA6 PE=1 SV=1	22810.7		P06733	P06733	ENO1	0.000257211	Alpha-enolase OS=Homo sapiens OX=9606 GN=ENO1 PE=1 SV=2	8603.18
Q86TE4	Q86TE4	LUZP2	0.53343	Leucine zipper protein 2 OS=Homo sapiens OX=9606 GN=LUZP2 PE=2 SV=2	15150.2	11988.5	8599.11		Q96SN8;Q32NC0;Q9UBX0	Q96SN8	CDK5RAP2	0.0568776	CDK5 regulatory subunit-associated protein 2 OS=Homo sapiens OX=9606 GN=CDK5RAP2 PE=1 SV=5	20996.4		P49221	P49221	TGM4	0.153425	Protein-glutamine gamma-glutamyltransferase 4 OS=Homo sapiens OX=9606 GN=TGM4 PE=1 SV=2	22717.5		Q86TE4	Q86TE4	LUZP2	0.53343	Leucine zipper protein 2 OS=Homo sapiens OX=9606 GN=LUZP2 PE=2 SV=2	8599.11
P03973	P03973	SLPI	0.00535989	Antileukoproteinase OS=Homo sapiens OX=9606 GN=SLPI PE=1 SV=2	543.155	47.3564	8450.81		P12277	P12277	CKB	0.0159541	Creatine kinase B-type OS=Homo sapiens OX=9606 GN=CKB PE=1 SV=1	20588.6		Q8NCR6	Q8NCR6	SMRP1	0.00452256	Spermatid-specific manchette-related protein 1 OS=Homo sapiens OX=9606 GN=SMRP1 PE=1 SV=2	22516		P03973	P03973	SLPI	0.00535989	Antileukoproteinase OS=Homo sapiens OX=9606 GN=SLPI PE=1 SV=2	8450.81
P23284	P23284	PPIB	0.307919	Peptidyl-prolyl cis-trans isomerase B OS=Homo sapiens OX=9606 GN=PPIB PE=1 SV=2	10451.6	7752.01	8447.19		Q8NCR6	Q8NCR6	SMRP1	0.00452256	Spermatid-specific manchette-related protein 1 OS=Homo sapiens OX=9606 GN=SMRP1 PE=1 SV=2	20304.7		Q9Y230	Q9Y230	RUVBL2	0.0383992	RuvB-like 2 OS=Homo sapiens OX=9606 GN=RUVBL2 PE=1 SV=3	22219.3		P23284	P23284	PPIB	0.307919	Peptidyl-prolyl cis-trans isomerase B OS=Homo sapiens OX=9606 GN=PPIB PE=1 SV=2	8447.19
Q8NBX0	Q8NBX0	SCCPDH	0.0957885	Saccharopine dehydrogenase-like oxidoreductase OS=Homo sapiens OX=9606 GN=SCCPDH PE=1 SV=1	46930.9	63594.2	8381.82		Q9H1X1	Q9H1X1	RSPH9	0.000969326	Radial spoke head protein 9 homolog OS=Homo sapiens OX=9606 GN=RSPH9 PE=1 SV=1	19784.4		Q15029	Q15029	EFTUD2	0.000918668	116 kDa U5 small nuclear ribonucleoprotein component OS=Homo sapiens OX=9606 GN=EFTUD2 PE=1 SV=1	21905.1		Q8NBX0	Q8NBX0	SCCPDH	0.0957885	Saccharopine dehydrogenase-like oxidoreductase OS=Homo sapiens OX=9606 GN=SCCPDH PE=1 SV=1	8381.82
A6NMS7;A6NM11;O60309	A6NMS7	LRRC37A	0.0716595	Leucine-rich repeat-containing protein 37A OS=Homo sapiens OX=9606 GN=LRRC37A PE=2 SV=3	1421.65	3042.83	8313.69		Q8WW24	Q8WW24	TEKT4	3.96761e-05	Tektin-4 OS=Homo sapiens OX=9606 GN=TEKT4 PE=1 SV=1	19307.5		P18754	P18754	RCC1	5.88107e-05	Regulator of chromosome condensation OS=Homo sapiens OX=9606 GN=RCC1 PE=1 SV=1	21038.6		A6NMS7;A6NM11;O60309	A6NMS7	LRRC37A	0.0716595	Leucine-rich repeat-containing protein 37A OS=Homo sapiens OX=9606 GN=LRRC37A PE=2 SV=3	8313.69
P55064	P55064	AQP5	0.102849	Aquaporin-5 OS=Homo sapiens OX=9606 GN=AQP5 PE=1 SV=1	330.053	266.52	8301.19		P78412	P78412	IRX6	0.707245	Iroquois-class homeodomain protein IRX-6 OS=Homo sapiens OX=9606 GN=IRX6 PE=1 SV=3	19136.6		Q8WY21	Q8WY21	SORCS1	0.13395	VPS10 domain-containing receptor SorCS1 OS=Homo sapiens OX=9606 GN=SORCS1 PE=1 SV=3	20313.7		P55064	P55064	AQP5	0.102849	Aquaporin-5 OS=Homo sapiens OX=9606 GN=AQP5 PE=1 SV=1	8301.19
Q5JRM2	Q5JRM2	CXorf66	0.563343	Uncharacterized protein CXorf66 OS=Homo sapiens OX=9606 GN=CXorf66 PE=1 SV=1	4896.27	5118.98	8246.64		P09104	P09104	ENO2	0.0831911	Gamma-enolase OS=Homo sapiens OX=9606 GN=ENO2 PE=1 SV=3	19023.1		P27797	P27797	CALR	0.191451	Calreticulin OS=Homo sapiens OX=9606 GN=CALR PE=1 SV=1	20228.5		Q5JRM2	Q5JRM2	CXorf66	0.563343	Uncharacterized protein CXorf66 OS=Homo sapiens OX=9606 GN=CXorf66 PE=1 SV=1	8246.64
P27797	P27797	CALR	0.191451	Calreticulin OS=Homo sapiens OX=9606 GN=CALR PE=1 SV=1	22640.9	20228.5	8024.33		Q9Y230	Q9Y230	RUVBL2	0.0383992	RuvB-like 2 OS=Homo sapiens OX=9606 GN=RUVBL2 PE=1 SV=3	18955.8		P13667	P13667	PDIA4	0.00160153	Protein disulfide-isomerase A4 OS=Homo sapiens OX=9606 GN=PDIA4 PE=1 SV=2	20182		P27797	P27797	CALR	0.191451	Calreticulin OS=Homo sapiens OX=9606 GN=CALR PE=1 SV=1	8024.33
Q8NCR6	Q8NCR6	SMRP1	0.00452256	Spermatid-specific manchette-related protein 1 OS=Homo sapiens OX=9606 GN=SMRP1 PE=1 SV=2	20304.7	22516	7996.37		P23527;P33778;Q16778;P06899;P58876;P62807;Q5QNW6;Q93079;Q99877;Q99879;O60814;P57053;A0A2R8Y619;Q6DN03;Q6DRA6;A6NGY1	P23527	H2BC17	0.785822	Histone H2B type 1-O OS=Homo sapiens OX=9606 GN=H2BC17 PE=1 SV=3	18899.6		P22732	P22732	SLC2A5	0.00252226	Solute carrier family 2_ facilitated glucose transporter member 5 OS=Homo sapiens OX=9606 GN=SLC2A5 PE=1 SV=1	19276.2		Q8NCR6	Q8NCR6	SMRP1	0.00452256	Spermatid-specific manchette-related protein 1 OS=Homo sapiens OX=9606 GN=SMRP1 PE=1 SV=2	7996.37
Q9Y230	Q9Y230	RUVBL2	0.0383992	RuvB-like 2 OS=Homo sapiens OX=9606 GN=RUVBL2 PE=1 SV=3	18955.8	22219.3	7939.77		Q9H4K1	Q9H4K1	RIBC2	7.9499e-05	RIB43A-like with coiled-coils protein 2 OS=Homo sapiens OX=9606 GN=RIBC2 PE=1 SV=2	18870.1		Q8IWJ2	Q8IWJ2	GCC2	0.692056	GRIP and coiled-coil domain-containing protein 2 OS=Homo sapiens OX=9606 GN=GCC2 PE=1 SV=4	19176.8		Q9Y230	Q9Y230	RUVBL2	0.0383992	RuvB-like 2 OS=Homo sapiens OX=9606 GN=RUVBL2 PE=1 SV=3	7939.77
P40926	P40926	MDH2	5.0898e-06	Malate dehydrogenase_ mitochondrial OS=Homo sapiens OX=9606 GN=MDH2 PE=1 SV=3	53957.4	54919.1	7939.62		A5A3E0;Q6S8J3;P0CG39;P0CG38	A5A3E0	POTEF	0.669345	POTE ankyrin domain family member F OS=Homo sapiens OX=9606 GN=POTEF PE=1 SV=2	18363.3		Q9H4B7	Q9H4B7	TUBB1	0.00694241	Tubulin beta-1 chain OS=Homo sapiens OX=9606 GN=TUBB1 PE=1 SV=1	18662.7		P40926	P40926	MDH2	5.0898e-06	Malate dehydrogenase_ mitochondrial OS=Homo sapiens OX=9606 GN=MDH2 PE=1 SV=3	7939.62
Q16891	Q16891	IMMT	0.519959	MICOS complex subunit MIC60 OS=Homo sapiens OX=9606 GN=IMMT PE=1 SV=1	8923.2	9859.91	7896.21		P02533	P02533	KRT14	1.67574e-06	Keratin_ type I cytoskeletal 14 OS=Homo sapiens OX=9606 GN=KRT14 PE=1 SV=4	18114.2		P07954	P07954	FH	0.000372919	Fumarate hydratase_ mitochondrial OS=Homo sapiens OX=9606 GN=FH PE=1 SV=3	18594.6		Q16891	Q16891	IMMT	0.519959	MICOS complex subunit MIC60 OS=Homo sapiens OX=9606 GN=IMMT PE=1 SV=1	7896.21
Q8N0Z3	Q8N0Z3	SPICE1	0.124833	Spindle and centriole-associated protein 1 OS=Homo sapiens OX=9606 GN=SPICE1 PE=1 SV=1	1364.81	1129.11	7851.18		P60900	P60900	PSMA6	3.2904e-05	Proteasome subunit alpha type-6 OS=Homo sapiens OX=9606 GN=PSMA6 PE=1 SV=1	17852.6		P78412	P78412	IRX6	0.707245	Iroquois-class homeodomain protein IRX-6 OS=Homo sapiens OX=9606 GN=IRX6 PE=1 SV=3	18576.2		Q8N0Z3	Q8N0Z3	SPICE1	0.124833	Spindle and centriole-associated protein 1 OS=Homo sapiens OX=9606 GN=SPICE1 PE=1 SV=1	7851.18
Q5JVL4	Q5JVL4	EFHC1	0.440741	EF-hand domain-containing protein 1 OS=Homo sapiens OX=9606 GN=EFHC1 PE=1 SV=1	9282.04	10912.5	7726.24		Q9NS26	Q9NS26	SPANXA1	0.00197424	Sperm protein associated with the nucleus on the X chromosome A OS=Homo sapiens OX=9606 GN=SPANXA1 PE=1 SV=1	17047		Q9H1X1	Q9H1X1	RSPH9	0.000969326	Radial spoke head protein 9 homolog OS=Homo sapiens OX=9606 GN=RSPH9 PE=1 SV=1	17982.7		Q5JVL4	Q5JVL4	EFHC1	0.440741	EF-hand domain-containing protein 1 OS=Homo sapiens OX=9606 GN=EFHC1 PE=1 SV=1	7726.24
P09622	P09622	DLD	0.00210335	Dihydrolipoyl dehydrogenase_ mitochondrial OS=Homo sapiens OX=9606 GN=DLD PE=1 SV=2	50832.7	12416.2	7709.99		Q9NZ53	Q9NZ53	PODXL2	0.847464	Podocalyxin-like protein 2 OS=Homo sapiens OX=9606 GN=PODXL2 PE=1 SV=1	17044.7		Q9UNX4	Q9UNX4	WDR3	1.10857e-05	WD repeat-containing protein 3 OS=Homo sapiens OX=9606 GN=WDR3 PE=1 SV=1	17791.4		P09622	P09622	DLD	0.00210335	Dihydrolipoyl dehydrogenase_ mitochondrial OS=Homo sapiens OX=9606 GN=DLD PE=1 SV=2	7709.99
P25786	P25786	PSMA1	0.0713917	Proteasome subunit alpha type-1 OS=Homo sapiens OX=9606 GN=PSMA1 PE=1 SV=1	6594.97	11879.5	7638.77		P13987	P13987	CD59	0.525293	CD59 glycoprotein OS=Homo sapiens OX=9606 GN=CD59 PE=1 SV=1	16992.1		P52209	P52209	PGD	0.386599	6-phosphogluconate dehydrogenase_ decarboxylating OS=Homo sapiens OX=9606 GN=PGD PE=1 SV=3	17677.4		P25786	P25786	PSMA1	0.0713917	Proteasome subunit alpha type-1 OS=Homo sapiens OX=9606 GN=PSMA1 PE=1 SV=1	7638.77
Q8TC56	Q8TC56	GARIN3	2.484e-05	Protein FAM71B OS=Homo sapiens OX=9606 GN=FAM71B PE=1 SV=2	33209.8	38732.9	7563.84		P49221	P49221	TGM4	0.153425	Protein-glutamine gamma-glutamyltransferase 4 OS=Homo sapiens OX=9606 GN=TGM4 PE=1 SV=2	16978.6		P13073	P13073	COX4I1	0.00412142	Cytochrome c oxidase subunit 4 isoform 1_ mitochondrial OS=Homo sapiens OX=9606 GN=COX4I1 PE=1 SV=1	17603.3		Q8TC56	Q8TC56	GARIN3	2.484e-05	Protein FAM71B OS=Homo sapiens OX=9606 GN=FAM71B PE=1 SV=2	7563.84
P61106	P61106	RAB14	0.42583	Ras-related protein Rab-14 OS=Homo sapiens OX=9606 GN=RAB14 PE=1 SV=4	6724.7	5156.27	7440.78		Q9HAT0	Q9HAT0	ROPN1	0.508336	Ropporin-1A OS=Homo sapiens OX=9606 GN=ROPN1 PE=1 SV=2	16857.2		Q7Z6W1	Q7Z6W1	TMCO2	1.23471e-08	Transmembrane and coiled-coil domain-containing protein 2 OS=Homo sapiens OX=9606 GN=TMCO2 PE=1 SV=1	17295.4		P61106	P61106	RAB14	0.42583	Ras-related protein Rab-14 OS=Homo sapiens OX=9606 GN=RAB14 PE=1 SV=4	7440.78
P40939	P40939	HADHA	0.00192771	Trifunctional enzyme subunit alpha_ mitochondrial OS=Homo sapiens OX=9606 GN=HADHA PE=1 SV=2	29724.4	27364.8	7342.03		Q9Y2B4	Q9Y2B4	TP53TG5	0.648754	TP53-target gene 5 protein OS=Homo sapiens OX=9606 GN=TP53TG5 PE=1 SV=1	16527.7		Q9HAT0	Q9HAT0	ROPN1	0.508336	Ropporin-1A OS=Homo sapiens OX=9606 GN=ROPN1 PE=1 SV=2	17097.5		P40939	P40939	HADHA	0.00192771	Trifunctional enzyme subunit alpha_ mitochondrial OS=Homo sapiens OX=9606 GN=HADHA PE=1 SV=2	7342.03
P13073	P13073	COX4I1	0.00412142	Cytochrome c oxidase subunit 4 isoform 1_ mitochondrial OS=Homo sapiens OX=9606 GN=COX4I1 PE=1 SV=1	12001.6	17603.3	7280.05		Q14568	Q14568	HSP90AA2P	8.59799e-05	Heat shock protein HSP 90-alpha A2 OS=Homo sapiens OX=9606 GN=HSP90AA2P PE=1 SV=2	16409.9		Q96KX0	Q96KX0	LYZL4	0.000306914	Lysozyme-like protein 4 OS=Homo sapiens OX=9606 GN=LYZL4 PE=2 SV=1	17045.1		P13073	P13073	COX4I1	0.00412142	Cytochrome c oxidase subunit 4 isoform 1_ mitochondrial OS=Homo sapiens OX=9606 GN=COX4I1 PE=1 SV=1	7280.05
P68133;P62736;P63267;P68032	P68133	ACTA1	1.546e-05	Actin_ alpha skeletal muscle OS=Homo sapiens OX=9606 GN=ACTA1 PE=1 SV=1	63186.7	80243.4	7263.21		P00338;P07195	P00338	LDHA	0.692716	L-lactate dehydrogenase A chain OS=Homo sapiens OX=9606 GN=LDHA PE=1 SV=2	16187.2		P55084	P55084	HADHB	1.45616e-05	Trifunctional enzyme subunit beta_ mitochondrial OS=Homo sapiens OX=9606 GN=HADHB PE=1 SV=3	16258.5		P68133;P62736;P63267;P68032	P68133	ACTA1	1.546e-05	Actin_ alpha skeletal muscle OS=Homo sapiens OX=9606 GN=ACTA1 PE=1 SV=1	7263.21
Q5JX69	Q5JX69	FAM209B	3.84349e-05	Protein FAM209B OS=Homo sapiens OX=9606 GN=FAM209B PE=2 SV=1	21876.6	27234	7072.16		P31040	P31040	SDHA	0.000135345	Succinate dehydrogenase [ubiquinone] flavoprotein subunit_ mitochondrial OS=Homo sapiens OX=9606 GN=SDHA PE=1 SV=2	16169.2		Q96M29	Q96M29	TEKT5	9.40981e-05	Tektin-5 OS=Homo sapiens OX=9606 GN=TEKT5 PE=1 SV=1	16144.7		Q5JX69	Q5JX69	FAM209B	3.84349e-05	Protein FAM209B OS=Homo sapiens OX=9606 GN=FAM209B PE=2 SV=1	7072.16
P15104	P15104	GLUL	0.00190152	Glutamine synthetase OS=Homo sapiens OX=9606 GN=GLUL PE=1 SV=4	32396.8	24469.6	6944.63		Q14410	Q14410	GK2	0.0227	Glycerol kinase 2 OS=Homo sapiens OX=9606 GN=GK2 PE=1 SV=2	16121.4		P10606	P10606	COX5B	0.0105808	Cytochrome c oxidase subunit 5B_ mitochondrial OS=Homo sapiens OX=9606 GN=COX5B PE=1 SV=2	16125.9		P15104	P15104	GLUL	0.00190152	Glutamine synthetase OS=Homo sapiens OX=9606 GN=GLUL PE=1 SV=4	6944.63
Q9NRN7	Q9NRN7	AASDHPPT	0.00632742	L-aminoadipate-semialdehyde dehydrogenase-phosphopantetheinyl transferase OS=Homo sapiens OX=9606 GN=AASDHPPT PE=1 SV=2	4200.46	464.737	6912.24		P55809	P55809	OXCT1	4.3545e-06	Succinyl-CoA:3-ketoacid coenzyme A transferase 1_ mitochondrial OS=Homo sapiens OX=9606 GN=OXCT1 PE=1 SV=1	16100.6		Q13011	Q13011	ECH1	0.72092	Delta(3_5)-Delta(2_4)-dienoyl-CoA isomerase_ mitochondrial OS=Homo sapiens OX=9606 GN=ECH1 PE=1 SV=2	16017.2		Q9NRN7	Q9NRN7	AASDHPPT	0.00632742	L-aminoadipate-semialdehyde dehydrogenase-phosphopantetheinyl transferase OS=Homo sapiens OX=9606 GN=AASDHPPT PE=1 SV=2	6912.24
Q96RT6	Q96RT6	CTAGE1	0.0902797	cTAGE family member 2 OS=Homo sapiens OX=9606 GN=CTAGE1 PE=1 SV=2	1168.25	3989.64	6853.39		Q15029	Q15029	EFTUD2	0.000918668	116 kDa U5 small nuclear ribonucleoprotein component OS=Homo sapiens OX=9606 GN=EFTUD2 PE=1 SV=1	16040.7		P31040	P31040	SDHA	0.000135345	Succinate dehydrogenase [ubiquinone] flavoprotein subunit_ mitochondrial OS=Homo sapiens OX=9606 GN=SDHA PE=1 SV=2	16008.9		Q96RT6	Q96RT6	CTAGE1	0.0902797	cTAGE family member 2 OS=Homo sapiens OX=9606 GN=CTAGE1 PE=1 SV=2	6853.39
P28074	P28074	PSMB5	0.311788	Proteasome subunit beta type-5 OS=Homo sapiens OX=9606 GN=PSMB5 PE=1 SV=3	11787.9	11313.9	6851.21		P14555	P14555	PLA2G2A	0.332017	Phospholipase A2_ membrane associated OS=Homo sapiens OX=9606 GN=PLA2G2A PE=1 SV=2	15867.7		P12273	P12273	PIP	0.00282189	Prolactin-inducible protein OS=Homo sapiens OX=9606 GN=PIP PE=1 SV=1	15948.3		P28074	P28074	PSMB5	0.311788	Proteasome subunit beta type-5 OS=Homo sapiens OX=9606 GN=PSMB5 PE=1 SV=3	6851.21
Q96SN8;Q32NC0;Q9UBX0	Q96SN8	CDK5RAP2	0.0568776	CDK5 regulatory subunit-associated protein 2 OS=Homo sapiens OX=9606 GN=CDK5RAP2 PE=1 SV=5	20996.4	38019.4	6770.14		Q13011	Q13011	ECH1	0.72092	Delta(3_5)-Delta(2_4)-dienoyl-CoA isomerase_ mitochondrial OS=Homo sapiens OX=9606 GN=ECH1 PE=1 SV=2	15841.2		Q13733;P54707	Q13733	ATP1A4	3.78592e-05	Sodium/potassium-transporting ATPase subunit alpha-4 OS=Homo sapiens OX=9606 GN=ATP1A4 PE=1 SV=3	15854.6		Q96SN8;Q32NC0;Q9UBX0	Q96SN8	CDK5RAP2	0.0568776	CDK5 regulatory subunit-associated protein 2 OS=Homo sapiens OX=9606 GN=CDK5RAP2 PE=1 SV=5	6770.14
P46439	P46439	GSTM5	0.0476616	Glutathione S-transferase Mu 5 OS=Homo sapiens OX=9606 GN=GSTM5 PE=1 SV=3	1210.42	757.047	6618.62		P48643	P48643	CCT5	0.0798568	T-complex protein 1 subunit epsilon OS=Homo sapiens OX=9606 GN=CCT5 PE=1 SV=1	15569.1		Q6URK8	Q6URK8	TEPP	2.57152e-05	Testis_ prostate and placenta-expressed protein OS=Homo sapiens OX=9606 GN=TEPP PE=2 SV=3	15763.2		P46439	P46439	GSTM5	0.0476616	Glutathione S-transferase Mu 5 OS=Homo sapiens OX=9606 GN=GSTM5 PE=1 SV=3	6618.62
P31949	P31949	S100A11	0.410145	Protein S100-A11 OS=Homo sapiens OX=9606 GN=S100A11 PE=1 SV=2	11278.1	7038.44	6487.99		P27216	P27216	ANXA13	4.27665e-09	Annexin A13 OS=Homo sapiens OX=9606 GN=ANXA13 PE=1 SV=3	15541.7		Q8IWF9	Q8IWF9	CCDC83	0.0322694	Coiled-coil domain-containing protein 83 OS=Homo sapiens OX=9606 GN=CCDC83 PE=1 SV=2	15584.2		P31949	P31949	S100A11	0.410145	Protein S100-A11 OS=Homo sapiens OX=9606 GN=S100A11 PE=1 SV=2	6487.99
Q9UIC8	Q9UIC8	LCMT1	0.481883	Leucine carboxyl methyltransferase 1 OS=Homo sapiens OX=9606 GN=LCMT1 PE=1 SV=2	2129.07	1119.31	6430.23		Q6ZN30	Q6ZN30	BNC2	0.571879	Zinc finger protein basonuclin-2 OS=Homo sapiens OX=9606 GN=BNC2 PE=1 SV=1	15530.9		Q7L266	Q7L266	ASRGL1	0.0657667	Isoaspartyl peptidase/L-asparaginase OS=Homo sapiens OX=9606 GN=ASRGL1 PE=1 SV=2	15432.2		Q9UIC8	Q9UIC8	LCMT1	0.481883	Leucine carboxyl methyltransferase 1 OS=Homo sapiens OX=9606 GN=LCMT1 PE=1 SV=2	6430.23
Q8TC21	Q8TC21	ZNF596	0.10495	Zinc finger protein 596 OS=Homo sapiens OX=9606 GN=ZNF596 PE=1 SV=2	55743	10088.9	6354.79		Q7Z6W1	Q7Z6W1	TMCO2	1.23471e-08	Transmembrane and coiled-coil domain-containing protein 2 OS=Homo sapiens OX=9606 GN=TMCO2 PE=1 SV=1	15488.2		Q5T655;Q9UBT6	Q5T655	CFAP58	0.024962	Cilia- and flagella-associated protein 58 OS=Homo sapiens OX=9606 GN=CFAP58 PE=1 SV=1	14999.9		Q8TC21	Q8TC21	ZNF596	0.10495	Zinc finger protein 596 OS=Homo sapiens OX=9606 GN=ZNF596 PE=1 SV=2	6354.79
P13929	P13929	ENO3	0.698858	Beta-enolase OS=Homo sapiens OX=9606 GN=ENO3 PE=1 SV=5	1976.69	2581.57	6300.66		P18754	P18754	RCC1	5.88107e-05	Regulator of chromosome condensation OS=Homo sapiens OX=9606 GN=RCC1 PE=1 SV=1	15446		A5A3E0;Q6S8J3;P0CG39;P0CG38	A5A3E0	POTEF	0.669345	POTE ankyrin domain family member F OS=Homo sapiens OX=9606 GN=POTEF PE=1 SV=2	14898.5		P13929	P13929	ENO3	0.698858	Beta-enolase OS=Homo sapiens OX=9606 GN=ENO3 PE=1 SV=5	6300.66
P02743	P02743	APCS	0.0384248	Serum amyloid P-component OS=Homo sapiens OX=9606 GN=APCS PE=1 SV=2	4526.9	1149	6201.3		Q6P087	Q6P087	RPUSD3	0.00325182	Mitochondrial mRNA pseudouridine synthase RPUSD3 OS=Homo sapiens OX=9606 GN=RPUSD3 PE=1 SV=3	15333		Q6ZU69	Q6ZU69	FAM205A	0.0019162	Protein FAM205A OS=Homo sapiens OX=9606 GN=FAM205A PE=2 SV=4	14790.5		P02743	P02743	APCS	0.0384248	Serum amyloid P-component OS=Homo sapiens OX=9606 GN=APCS PE=1 SV=2	6201.3
Q7L266	Q7L266	ASRGL1	0.0657667	Isoaspartyl peptidase/L-asparaginase OS=Homo sapiens OX=9606 GN=ASRGL1 PE=1 SV=2	9074.57	15432.2	6173.11		Q9P0L0	Q9P0L0	VAPA	0.444852	Vesicle-associated membrane protein-associated protein A OS=Homo sapiens OX=9606 GN=VAPA PE=1 SV=3	15331		Q02218	Q02218	OGDH	0.00501611	2-oxoglutarate dehydrogenase_ mitochondrial OS=Homo sapiens OX=9606 GN=OGDH PE=1 SV=3	14691.7		Q7L266	Q7L266	ASRGL1	0.0657667	Isoaspartyl peptidase/L-asparaginase OS=Homo sapiens OX=9606 GN=ASRGL1 PE=1 SV=2	6173.11
P01210	P01210	PENK	0.407249	Proenkephalin-A OS=Homo sapiens OX=9606 GN=PENK PE=1 SV=1	12496.3	11926.4	6162.19		P31930	P31930	UQCRC1	2.62349e-05	Cytochrome b-c1 complex subunit 1_ mitochondrial OS=Homo sapiens OX=9606 GN=UQCRC1 PE=1 SV=3	15197.4		P49913	P49913	CAMP	0.07646	Cathelicidin antimicrobial peptide OS=Homo sapiens OX=9606 GN=CAMP PE=1 SV=1	14535.3		P01210	P01210	PENK	0.407249	Proenkephalin-A OS=Homo sapiens OX=9606 GN=PENK PE=1 SV=1	6162.19
P26436	P26436	ACRV1	0.583529	Acrosomal protein SP-10 OS=Homo sapiens OX=9606 GN=ACRV1 PE=1 SV=2	5251.14	7108.55	6162.14		Q86TE4	Q86TE4	LUZP2	0.53343	Leucine zipper protein 2 OS=Homo sapiens OX=9606 GN=LUZP2 PE=2 SV=2	15150.2		Q7RTS7	Q7RTS7	KRT74	0.00497377	Keratin_ type II cytoskeletal 74 OS=Homo sapiens OX=9606 GN=KRT74 PE=1 SV=2	14369.9		P26436	P26436	ACRV1	0.583529	Acrosomal protein SP-10 OS=Homo sapiens OX=9606 GN=ACRV1 PE=1 SV=2	6162.14
P28072	P28072	PSMB6	0.421392	Proteasome subunit beta type-6 OS=Homo sapiens OX=9606 GN=PSMB6 PE=1 SV=4	8841.83	5299.47	6033.62		Q9H4B7	Q9H4B7	TUBB1	0.00694241	Tubulin beta-1 chain OS=Homo sapiens OX=9606 GN=TUBB1 PE=1 SV=1	14208.2		Q14410	Q14410	GK2	0.0227	Glycerol kinase 2 OS=Homo sapiens OX=9606 GN=GK2 PE=1 SV=2	14335.6		P28072	P28072	PSMB6	0.421392	Proteasome subunit beta type-6 OS=Homo sapiens OX=9606 GN=PSMB6 PE=1 SV=4	6033.62
Q13444	Q13444	ADAM15	0.1627	Disintegrin and metalloproteinase domain-containing protein 15 OS=Homo sapiens OX=9606 GN=ADAM15 PE=1 SV=4	9442.95	13005.7	6006.56		Q9NQ60	Q9NQ60	EQTN	3.82624e-07	Equatorin OS=Homo sapiens OX=9606 GN=EQTN PE=2 SV=2	14106.3		P00568	P00568	AK1	0.00101088	Adenylate kinase isoenzyme 1 OS=Homo sapiens OX=9606 GN=AK1 PE=1 SV=3	14272.7		Q13444	Q13444	ADAM15	0.1627	Disintegrin and metalloproteinase domain-containing protein 15 OS=Homo sapiens OX=9606 GN=ADAM15 PE=1 SV=4	6006.56
P47756	P47756	CAPZB	0.403486	F-actin-capping protein subunit beta OS=Homo sapiens OX=9606 GN=CAPZB PE=1 SV=4	8986.75	8353.34	5718.51		Q8ND71	Q8ND71	GIMAP8	0.00367541	GTPase IMAP family member 8 OS=Homo sapiens OX=9606 GN=GIMAP8 PE=2 SV=2	13927.2		P02788	P02788	LTF	0.00143705	Lactotransferrin OS=Homo sapiens OX=9606 GN=LTF PE=1 SV=6	14222.8		P47756	P47756	CAPZB	0.403486	F-actin-capping protein subunit beta OS=Homo sapiens OX=9606 GN=CAPZB PE=1 SV=4	5718.51
P46779	P46779	RPL28	0.803312	60S ribosomal protein L28 OS=Homo sapiens OX=9606 GN=RPL28 PE=1 SV=3	5310.65	5432.2	5667.67		Q8IWJ2	Q8IWJ2	GCC2	0.692056	GRIP and coiled-coil domain-containing protein 2 OS=Homo sapiens OX=9606 GN=GCC2 PE=1 SV=4	13762.6		Q75WM6	Q75WM6	H1-7	0.6225	Testis-specific H1 histone OS=Homo sapiens OX=9606 GN=H1-7 PE=1 SV=3	14213.2		P46779	P46779	RPL28	0.803312	60S ribosomal protein L28 OS=Homo sapiens OX=9606 GN=RPL28 PE=1 SV=3	5667.67
P54107	P54107	CRISP1	0.0829132	Cysteine-rich secretory protein 1 OS=Homo sapiens OX=9606 GN=CRISP1 PE=1 SV=1	1556.05	1946.96	5614.98		Q5VU65	Q5VU65	NUP210L	0.0216108	Nuclear pore membrane glycoprotein 210-like OS=Homo sapiens OX=9606 GN=NUP210L PE=2 SV=1	13586		Q9Y2B4	Q9Y2B4	TP53TG5	0.648754	TP53-target gene 5 protein OS=Homo sapiens OX=9606 GN=TP53TG5 PE=1 SV=1	14171.9		P54107	P54107	CRISP1	0.0829132	Cysteine-rich secretory protein 1 OS=Homo sapiens OX=9606 GN=CRISP1 PE=1 SV=1	5614.98
P18669;P15259	P18669	PGAM1	0.031405	Phosphoglycerate mutase 1 OS=Homo sapiens OX=9606 GN=PGAM1 PE=1 SV=2	4012.51	11593.2	5534.22		P00568	P00568	AK1	0.00101088	Adenylate kinase isoenzyme 1 OS=Homo sapiens OX=9606 GN=AK1 PE=1 SV=3	13545.8		P00338;P07195	P00338	LDHA	0.692716	L-lactate dehydrogenase A chain OS=Homo sapiens OX=9606 GN=LDHA PE=1 SV=2	14095.8		P18669;P15259	P18669	PGAM1	0.031405	Phosphoglycerate mutase 1 OS=Homo sapiens OX=9606 GN=PGAM1 PE=1 SV=2	5534.22
P61019	P61019	RAB2A	5.40516e-05	Ras-related protein Rab-2A OS=Homo sapiens OX=9606 GN=RAB2A PE=1 SV=1	183520	262705	5534.07		P22732	P22732	SLC2A5	0.00252226	Solute carrier family 2_ facilitated glucose transporter member 5 OS=Homo sapiens OX=9606 GN=SLC2A5 PE=1 SV=1	13491.6		Q6ZN30	Q6ZN30	BNC2	0.571879	Zinc finger protein basonuclin-2 OS=Homo sapiens OX=9606 GN=BNC2 PE=1 SV=1	13882.2		P61019	P61019	RAB2A	5.40516e-05	Ras-related protein Rab-2A OS=Homo sapiens OX=9606 GN=RAB2A PE=1 SV=1	5534.07
Q16720;P23634	Q16720	ATP2B3	0.118594	Plasma membrane calcium-transporting ATPase 3 OS=Homo sapiens OX=9606 GN=ATP2B3 PE=1 SV=3	9297.21	10304.5	5490.4		P13861	P13861	PRKAR2A	0.109519	cAMP-dependent protein kinase type II-alpha regulatory subunit OS=Homo sapiens OX=9606 GN=PRKAR2A PE=1 SV=2	13286.8		Q9H4K1	Q9H4K1	RIBC2	7.9499e-05	RIB43A-like with coiled-coils protein 2 OS=Homo sapiens OX=9606 GN=RIBC2 PE=1 SV=2	13088		Q16720;P23634	Q16720	ATP2B3	0.118594	Plasma membrane calcium-transporting ATPase 3 OS=Homo sapiens OX=9606 GN=ATP2B3 PE=1 SV=3	5490.4
P07954	P07954	FH	0.000372919	Fumarate hydratase_ mitochondrial OS=Homo sapiens OX=9606 GN=FH PE=1 SV=3	10375	18594.6	5331.48		Q96KX0	Q96KX0	LYZL4	0.000306914	Lysozyme-like protein 4 OS=Homo sapiens OX=9606 GN=LYZL4 PE=2 SV=1	13209.9		Q8TC71	Q8TC71	SPATA18	1.02361e-05	Mitochondria-eating protein OS=Homo sapiens OX=9606 GN=SPATA18 PE=1 SV=1	13087.9		P07954	P07954	FH	0.000372919	Fumarate hydratase_ mitochondrial OS=Homo sapiens OX=9606 GN=FH PE=1 SV=3	5331.48
Q58FF6	Q58FF6	HSP90AB4P	1.16348e-05	Putative heat shock protein HSP 90-beta 4 OS=Homo sapiens OX=9606 GN=HSP90AB4P PE=5 SV=1	68826.2	124241	5284.72		Q6ZU69	Q6ZU69	FAM205A	0.0019162	Protein FAM205A OS=Homo sapiens OX=9606 GN=FAM205A PE=2 SV=4	13084.3		Q13444	Q13444	ADAM15	0.1627	Disintegrin and metalloproteinase domain-containing protein 15 OS=Homo sapiens OX=9606 GN=ADAM15 PE=1 SV=4	13005.7		Q58FF6	Q58FF6	HSP90AB4P	1.16348e-05	Putative heat shock protein HSP 90-beta 4 OS=Homo sapiens OX=9606 GN=HSP90AB4P PE=5 SV=1	5284.72
Q9BTE6	Q9BTE6	AARSD1	0.00270896	Alanyl-tRNA editing protein Aarsd1 OS=Homo sapiens OX=9606 GN=AARSD1 PE=1 SV=2	128.321	0	5248.51		P10606	P10606	COX5B	0.0105808	Cytochrome c oxidase subunit 5B_ mitochondrial OS=Homo sapiens OX=9606 GN=COX5B PE=1 SV=2	13033.6		O75390	O75390	CS	0.000526078	Citrate synthase_ mitochondrial OS=Homo sapiens OX=9606 GN=CS PE=1 SV=2	12997.6		Q9BTE6	Q9BTE6	AARSD1	0.00270896	Alanyl-tRNA editing protein Aarsd1 OS=Homo sapiens OX=9606 GN=AARSD1 PE=1 SV=2	5248.51
P35908;Q5XKE5	P35908	KRT2	0.458396	Keratin_ type II cytoskeletal 2 epidermal OS=Homo sapiens OX=9606 GN=KRT2 PE=1 SV=2	5695.08	4086.04	5244.25		P25686;O75190;Q8NHS0	P25686	DNAJB2	0.330905	DnaJ homolog subfamily B member 2 OS=Homo sapiens OX=9606 GN=DNAJB2 PE=1 SV=3	12973		O75400	O75400	PRPF40A	9.07244e-06	Pre-mRNA-processing factor 40 homolog A OS=Homo sapiens OX=9606 GN=PRPF40A PE=1 SV=2	12915.9		P35908;Q5XKE5	P35908	KRT2	0.458396	Keratin_ type II cytoskeletal 2 epidermal OS=Homo sapiens OX=9606 GN=KRT2 PE=1 SV=2	5244.25
P49223	P49223	SPINT3	0.158547	Kunitz-type protease inhibitor 3 OS=Homo sapiens OX=9606 GN=SPINT3 PE=3 SV=3	5661.84	1670.12	5098.46		P04792	P04792	HSPB1	0.000577187	Heat shock protein beta-1 OS=Homo sapiens OX=9606 GN=HSPB1 PE=1 SV=2	12776.7		P12821	P12821	ACE	0.885884	Angiotensin-converting enzyme OS=Homo sapiens OX=9606 GN=ACE PE=1 SV=1	12882		P49223	P49223	SPINT3	0.158547	Kunitz-type protease inhibitor 3 OS=Homo sapiens OX=9606 GN=SPINT3 PE=3 SV=3	5098.46
P43155	P43155	CRAT	0.442232	Carnitine O-acetyltransferase OS=Homo sapiens OX=9606 GN=CRAT PE=1 SV=5	2640.22	1616.1	5092.04		Q8N4P3	Q8N4P3	HDDC3	0.506642	Guanosine-3'_5'-bis(diphosphate) 3'-pyrophosphohydrolase MESH1 OS=Homo sapiens OX=9606 GN=HDDC3 PE=1 SV=3	12675		P09622	P09622	DLD	0.00210335	Dihydrolipoyl dehydrogenase_ mitochondrial OS=Homo sapiens OX=9606 GN=DLD PE=1 SV=2	12416.2		P43155	P43155	CRAT	0.442232	Carnitine O-acetyltransferase OS=Homo sapiens OX=9606 GN=CRAT PE=1 SV=5	5092.04
Q8TDY3	Q8TDY3	ACTRT2	0.0108505	Actin-related protein T2 OS=Homo sapiens OX=9606 GN=ACTRT2 PE=2 SV=2	11539.6	9823.38	5047		Q8IWF9	Q8IWF9	CCDC83	0.0322694	Coiled-coil domain-containing protein 83 OS=Homo sapiens OX=9606 GN=CCDC83 PE=1 SV=2	12503		Q9NYK6	Q9NYK6	EURL	0.00491554	Protein EURL homolog OS=Homo sapiens OX=9606 GN=EURL PE=1 SV=3	12063.5		Q8TDY3	Q8TDY3	ACTRT2	0.0108505	Actin-related protein T2 OS=Homo sapiens OX=9606 GN=ACTRT2 PE=2 SV=2	5047
P13667	P13667	PDIA4	0.00160153	Protein disulfide-isomerase A4 OS=Homo sapiens OX=9606 GN=PDIA4 PE=1 SV=2	61323.3	20182	4848.15		P01210	P01210	PENK	0.407249	Proenkephalin-A OS=Homo sapiens OX=9606 GN=PENK PE=1 SV=1	12496.3		Q86TE4	Q86TE4	LUZP2	0.53343	Leucine zipper protein 2 OS=Homo sapiens OX=9606 GN=LUZP2 PE=2 SV=2	11988.5		P13667	P13667	PDIA4	0.00160153	Protein disulfide-isomerase A4 OS=Homo sapiens OX=9606 GN=PDIA4 PE=1 SV=2	4848.15
Q9BXN6;Q9NY87	Q9BXN6	SPANXD	0.0006477	Sperm protein associated with the nucleus on the X chromosome D OS=Homo sapiens OX=9606 GN=SPANXD PE=1 SV=1	38759	72306.1	4830.58		Q04837	Q04837	SSBP1	0.057666	Single-stranded DNA-binding protein_ mitochondrial OS=Homo sapiens OX=9606 GN=SSBP1 PE=1 SV=1	12390.6		A0A1B0GUW6	A0A1B0GUW6	SPEM3	0.0230067	Uncharacterized protein SPEM3 OS=Homo sapiens OX=9606 GN=SPEM3 PE=3 SV=1	11987.1		Q9BXN6;Q9NY87	Q9BXN6	SPANXD	0.0006477	Sperm protein associated with the nucleus on the X chromosome D OS=Homo sapiens OX=9606 GN=SPANXD PE=1 SV=1	4830.58
Q9HAT2	Q9HAT2	SIAE	0.432697	Sialate O-acetylesterase OS=Homo sapiens OX=9606 GN=SIAE PE=1 SV=1	7130.15	4184.18	4776.07		Q75WM6	Q75WM6	H1-7	0.6225	Testis-specific H1 histone OS=Homo sapiens OX=9606 GN=H1-7 PE=1 SV=3	12381.1		P01210	P01210	PENK	0.407249	Proenkephalin-A OS=Homo sapiens OX=9606 GN=PENK PE=1 SV=1	11926.4		Q9HAT2	Q9HAT2	SIAE	0.432697	Sialate O-acetylesterase OS=Homo sapiens OX=9606 GN=SIAE PE=1 SV=1	4776.07
Q9UII2	Q9UII2	ATP5IF1	0.368525	ATPase inhibitor_ mitochondrial OS=Homo sapiens OX=9606 GN=ATP5IF1 PE=1 SV=1	10634	6216.24	4760.9		P16435	P16435	POR	0.0212256	NADPH--cytochrome P450 reductase OS=Homo sapiens OX=9606 GN=POR PE=1 SV=2	12340.1		P25786	P25786	PSMA1	0.0713917	Proteasome subunit alpha type-1 OS=Homo sapiens OX=9606 GN=PSMA1 PE=1 SV=1	11879.5		Q9UII2	Q9UII2	ATP5IF1	0.368525	ATPase inhibitor_ mitochondrial OS=Homo sapiens OX=9606 GN=ATP5IF1 PE=1 SV=1	4760.9
Q9H7L9	Q9H7L9	SUDS3	0.0770336	Sin3 histone deacetylase corepressor complex component SDS3 OS=Homo sapiens OX=9606 GN=SUDS3 PE=1 SV=2	37682.3	25712.3	4750.23		Q9BY14	Q9BY14	TEX101	0.333584	Testis-expressed protein 101 OS=Homo sapiens OX=9606 GN=TEX101 PE=1 SV=2	12286.1		P13987	P13987	CD59	0.525293	CD59 glycoprotein OS=Homo sapiens OX=9606 GN=CD59 PE=1 SV=1	11859.6		Q9H7L9	Q9H7L9	SUDS3	0.0770336	Sin3 histone deacetylase corepressor complex component SDS3 OS=Homo sapiens OX=9606 GN=SUDS3 PE=1 SV=2	4750.23
Q8TC71	Q8TC71	SPATA18	1.02361e-05	Mitochondria-eating protein OS=Homo sapiens OX=9606 GN=SPATA18 PE=1 SV=1	26813.4	13087.9	4747.28		Q9BVM2	Q9BVM2	DPCD	1.74796e-05	Protein DPCD OS=Homo sapiens OX=9606 GN=DPCD PE=1 SV=2	12277.4		P46459	P46459	NSF	0.00137425	Vesicle-fusing ATPase OS=Homo sapiens OX=9606 GN=NSF PE=1 SV=3	11786.3		Q8TC71	Q8TC71	SPATA18	1.02361e-05	Mitochondria-eating protein OS=Homo sapiens OX=9606 GN=SPATA18 PE=1 SV=1	4747.28
Q6J272	Q6J272	FAM166A	0.0051695	Protein FAM166A OS=Homo sapiens OX=9606 GN=FAM166A PE=1 SV=1	8042.79	8853.38	4718.05		P13073	P13073	COX4I1	0.00412142	Cytochrome c oxidase subunit 4 isoform 1_ mitochondrial OS=Homo sapiens OX=9606 GN=COX4I1 PE=1 SV=1	12001.6		P31948	P31948	STIP1	0.000128869	Stress-induced-phosphoprotein 1 OS=Homo sapiens OX=9606 GN=STIP1 PE=1 SV=1	11650.7		Q6J272	Q6J272	FAM166A	0.0051695	Protein FAM166A OS=Homo sapiens OX=9606 GN=FAM166A PE=1 SV=1	4718.05
Q9BVL2	Q9BVL2	NUP58	0.403166	Nucleoporin p58/p45 OS=Homo sapiens OX=9606 GN=NUP58 PE=1 SV=1	9007.48	7004.65	4716.92		P55084	P55084	HADHB	1.45616e-05	Trifunctional enzyme subunit beta_ mitochondrial OS=Homo sapiens OX=9606 GN=HADHB PE=1 SV=3	11968.9		P18669;P15259	P18669	PGAM1	0.031405	Phosphoglycerate mutase 1 OS=Homo sapiens OX=9606 GN=PGAM1 PE=1 SV=2	11593.2		Q9BVL2	Q9BVL2	NUP58	0.403166	Nucleoporin p58/p45 OS=Homo sapiens OX=9606 GN=NUP58 PE=1 SV=1	4716.92
O00483	O00483	NDUFA4	0.376418	Cytochrome c oxidase subunit NDUFA4 OS=Homo sapiens OX=9606 GN=NDUFA4 PE=1 SV=1	9181.97	5797.75	4667.05		P12821	P12821	ACE	0.885884	Angiotensin-converting enzyme OS=Homo sapiens OX=9606 GN=ACE PE=1 SV=1	11956.9		P35232	P35232	PHB1	0.853957	Prohibitin 1 OS=Homo sapiens OX=9606 GN=PHB1 PE=1 SV=1	11547.7		O00483	O00483	NDUFA4	0.376418	Cytochrome c oxidase subunit NDUFA4 OS=Homo sapiens OX=9606 GN=NDUFA4 PE=1 SV=1	4667.05
Q5VTH2	Q5VTH2	CFAP126	0.674152	Protein Flattop OS=Homo sapiens OX=9606 GN=CFAP126 PE=2 SV=1	4230.96	6706.11	4589.3		P30101	P30101	PDIA3	0.0329361	Protein disulfide-isomerase A3 OS=Homo sapiens OX=9606 GN=PDIA3 PE=1 SV=4	11941.7		P11021	P11021	HSPA5	2.84427e-06	Endoplasmic reticulum chaperone BiP OS=Homo sapiens OX=9606 GN=HSPA5 PE=1 SV=2	11500.8		Q5VTH2	Q5VTH2	CFAP126	0.674152	Protein Flattop OS=Homo sapiens OX=9606 GN=CFAP126 PE=2 SV=1	4589.3
P22695	P22695	UQCRC2	0.709818	Cytochrome b-c1 complex subunit 2_ mitochondrial OS=Homo sapiens OX=9606 GN=UQCRC2 PE=1 SV=3	6022.72	5080.5	4581.57		Q00325	Q00325	SLC25A3	0.497459	Phosphate carrier protein_ mitochondrial OS=Homo sapiens OX=9606 GN=SLC25A3 PE=1 SV=2	11941.6		Q5T9G4	Q5T9G4	ARMC12	0.00113025	Armadillo repeat-containing protein 12 OS=Homo sapiens OX=9606 GN=ARMC12 PE=1 SV=1	11457.6		P22695	P22695	UQCRC2	0.709818	Cytochrome b-c1 complex subunit 2_ mitochondrial OS=Homo sapiens OX=9606 GN=UQCRC2 PE=1 SV=3	4581.57
P10809	P10809	HSPD1	7.40911e-06	60 kDa heat shock protein_ mitochondrial OS=Homo sapiens OX=9606 GN=HSPD1 PE=1 SV=2	29046.6	39276.7	4537.38		P30049	P30049	ATP5F1D	0.40036	ATP synthase subunit delta_ mitochondrial OS=Homo sapiens OX=9606 GN=ATP5F1D PE=1 SV=2	11926.5		Q8WW24	Q8WW24	TEKT4	3.96761e-05	Tektin-4 OS=Homo sapiens OX=9606 GN=TEKT4 PE=1 SV=1	11395.3		P10809	P10809	HSPD1	7.40911e-06	60 kDa heat shock protein_ mitochondrial OS=Homo sapiens OX=9606 GN=HSPD1 PE=1 SV=2	4537.38
P35663	P35663	CYLC1	0.000191862	Cylicin-1 OS=Homo sapiens OX=9606 GN=CYLC1 PE=2 SV=2	30317.3	52909.9	4405.99		P28074	P28074	PSMB5	0.311788	Proteasome subunit beta type-5 OS=Homo sapiens OX=9606 GN=PSMB5 PE=1 SV=3	11787.9		P28074	P28074	PSMB5	0.311788	Proteasome subunit beta type-5 OS=Homo sapiens OX=9606 GN=PSMB5 PE=1 SV=3	11313.9		P35663	P35663	CYLC1	0.000191862	Cylicin-1 OS=Homo sapiens OX=9606 GN=CYLC1 PE=2 SV=2	4405.99
P25787	P25787	PSMA2	0.481931	Proteasome subunit alpha type-2 OS=Homo sapiens OX=9606 GN=PSMA2 PE=1 SV=2	9391.06	6118.79	4399.37		A0A1B0GUW6	A0A1B0GUW6	SPEM3	0.0230067	Uncharacterized protein SPEM3 OS=Homo sapiens OX=9606 GN=SPEM3 PE=3 SV=1	11614.8		Q5JVL4	Q5JVL4	EFHC1	0.440741	EF-hand domain-containing protein 1 OS=Homo sapiens OX=9606 GN=EFHC1 PE=1 SV=1	10912.5		P25787	P25787	PSMA2	0.481931	Proteasome subunit alpha type-2 OS=Homo sapiens OX=9606 GN=PSMA2 PE=1 SV=2	4399.37
P04179	P04179	SOD2	0.85585	Superoxide dismutase [Mn]_ mitochondrial OS=Homo sapiens OX=9606 GN=SOD2 PE=1 SV=3	4512.13	4500.61	4392.2		Q8TDY3	Q8TDY3	ACTRT2	0.0108505	Actin-related protein T2 OS=Homo sapiens OX=9606 GN=ACTRT2 PE=2 SV=2	11539.6		Q8N4P3	Q8N4P3	HDDC3	0.506642	Guanosine-3'_5'-bis(diphosphate) 3'-pyrophosphohydrolase MESH1 OS=Homo sapiens OX=9606 GN=HDDC3 PE=1 SV=3	10787.6		P04179	P04179	SOD2	0.85585	Superoxide dismutase [Mn]_ mitochondrial OS=Homo sapiens OX=9606 GN=SOD2 PE=1 SV=3	4392.2
Q9BYD9	Q9BYD9	ACTRT3	0.0100544	Actin-related protein T3 OS=Homo sapiens OX=9606 GN=ACTRT3 PE=2 SV=1	1166.85	516.926	4370.55		P31949	P31949	S100A11	0.410145	Protein S100-A11 OS=Homo sapiens OX=9606 GN=S100A11 PE=1 SV=2	11278.1		P63104	P63104	YWHAZ	0.637825	14-3-3 protein zeta/delta OS=Homo sapiens OX=9606 GN=YWHAZ PE=1 SV=1	10428		Q9BYD9	Q9BYD9	ACTRT3	0.0100544	Actin-related protein T3 OS=Homo sapiens OX=9606 GN=ACTRT3 PE=2 SV=1	4370.55
Q9NQX6	Q9NQX6	ZNF331	0.489927	Zinc finger protein 331 OS=Homo sapiens OX=9606 GN=ZNF331 PE=1 SV=1	6083.03	6635.78	4320.71		P46459	P46459	NSF	0.00137425	Vesicle-fusing ATPase OS=Homo sapiens OX=9606 GN=NSF PE=1 SV=3	11003.2		P13727	P13727	PRG2	4.50471e-05	Bone marrow proteoglycan OS=Homo sapiens OX=9606 GN=PRG2 PE=1 SV=2	10412.8		Q9NQX6	Q9NQX6	ZNF331	0.489927	Zinc finger protein 331 OS=Homo sapiens OX=9606 GN=ZNF331 PE=1 SV=1	4320.71
P24539	P24539	ATP5PB	0.527055	ATP synthase F(0) complex subunit B1_ mitochondrial OS=Homo sapiens OX=9606 GN=ATP5PB PE=1 SV=2	7116.29	4937.19	4213.86		P17019	P17019	ZNF708	0.00908736	Zinc finger protein 708 OS=Homo sapiens OX=9606 GN=ZNF708 PE=1 SV=6	10876.4		Q16720;P23634	Q16720	ATP2B3	0.118594	Plasma membrane calcium-transporting ATPase 3 OS=Homo sapiens OX=9606 GN=ATP2B3 PE=1 SV=3	10304.5		P24539	P24539	ATP5PB	0.527055	ATP synthase F(0) complex subunit B1_ mitochondrial OS=Homo sapiens OX=9606 GN=ATP5PB PE=1 SV=2	4213.86
Q9NQ66	Q9NQ66	PLCB1	0.550155	1-phosphatidylinositol 4_5-bisphosphate phosphodiesterase beta-1 OS=Homo sapiens OX=9606 GN=PLCB1 PE=1 SV=1	5096.13	4334.45	4144.7		Q9UIF3	Q9UIF3	TEKT2	0.647129	Tektin-2 OS=Homo sapiens OX=9606 GN=TEKT2 PE=1 SV=1	10741.7		P14555	P14555	PLA2G2A	0.332017	Phospholipase A2_ membrane associated OS=Homo sapiens OX=9606 GN=PLA2G2A PE=1 SV=2	10284		Q9NQ66	Q9NQ66	PLCB1	0.550155	1-phosphatidylinositol 4_5-bisphosphate phosphodiesterase beta-1 OS=Homo sapiens OX=9606 GN=PLCB1 PE=1 SV=1	4144.7
Q8WWU5	Q8WWU5	TCP11	0.0365778	T-complex protein 11 homolog OS=Homo sapiens OX=9606 GN=TCP11 PE=1 SV=1	496.872	282.217	4109.75		Q9UII2	Q9UII2	ATP5IF1	0.368525	ATPase inhibitor_ mitochondrial OS=Homo sapiens OX=9606 GN=ATP5IF1 PE=1 SV=1	10634		Q8TC21	Q8TC21	ZNF596	0.10495	Zinc finger protein 596 OS=Homo sapiens OX=9606 GN=ZNF596 PE=1 SV=2	10088.9		Q8WWU5	Q8WWU5	TCP11	0.0365778	T-complex protein 11 homolog OS=Homo sapiens OX=9606 GN=TCP11 PE=1 SV=1	4109.75
Q9NP58	Q9NP58	ABCB6	0.467264	ATP-binding cassette sub-family B member 6 OS=Homo sapiens OX=9606 GN=ABCB6 PE=1 SV=1	6237.2	3895.35	4098.55		Q00796	Q00796	SORD	1.09057e-05	Sorbitol dehydrogenase OS=Homo sapiens OX=9606 GN=SORD PE=1 SV=4	10538.7		A2RUT3	A2RUT3	TMEM89	0.000278389	Transmembrane protein 89 OS=Homo sapiens OX=9606 GN=TMEM89 PE=2 SV=1	9997.98		Q9NP58	Q9NP58	ABCB6	0.467264	ATP-binding cassette sub-family B member 6 OS=Homo sapiens OX=9606 GN=ABCB6 PE=1 SV=1	4098.55
P17661	P17661	DES	0.000296609	Desmin OS=Homo sapiens OX=9606 GN=DES PE=1 SV=3	197916	318430	4042.46		P05164	P05164	MPO	0.000174549	Myeloperoxidase OS=Homo sapiens OX=9606 GN=MPO PE=1 SV=1	10522.5		Q16891	Q16891	IMMT	0.519959	MICOS complex subunit MIC60 OS=Homo sapiens OX=9606 GN=IMMT PE=1 SV=1	9859.91		P17661	P17661	DES	0.000296609	Desmin OS=Homo sapiens OX=9606 GN=DES PE=1 SV=3	4042.46
Q8N4P3	Q8N4P3	HDDC3	0.506642	Guanosine-3'_5'-bis(diphosphate) 3'-pyrophosphohydrolase MESH1 OS=Homo sapiens OX=9606 GN=HDDC3 PE=1 SV=3	12675	10787.6	3962.62		Q96PU9	Q96PU9	ODF3	0.000107464	Outer dense fiber protein 3 OS=Homo sapiens OX=9606 GN=ODF3 PE=1 SV=1	10492.2		Q9BZX4	Q9BZX4	ROPN1B	0.492117	Ropporin-1B OS=Homo sapiens OX=9606 GN=ROPN1B PE=1 SV=1	9833.61		Q8N4P3	Q8N4P3	HDDC3	0.506642	Guanosine-3'_5'-bis(diphosphate) 3'-pyrophosphohydrolase MESH1 OS=Homo sapiens OX=9606 GN=HDDC3 PE=1 SV=3	3962.62
Q96QV6	Q96QV6	H2AC1	0.447853	Histone H2A type 1-A OS=Homo sapiens OX=9606 GN=H2AC1 PE=1 SV=3	48629	34133.5	3934.92		P23284	P23284	PPIB	0.307919	Peptidyl-prolyl cis-trans isomerase B OS=Homo sapiens OX=9606 GN=PPIB PE=1 SV=2	10451.6		O95202	O95202	LETM1	0.00111028	Mitochondrial proton/calcium exchanger protein OS=Homo sapiens OX=9606 GN=LETM1 PE=1 SV=1	9825.25		Q96QV6	Q96QV6	H2AC1	0.447853	Histone H2A type 1-A OS=Homo sapiens OX=9606 GN=H2AC1 PE=1 SV=3	3934.92
Q9Y6A4	Q9Y6A4	CFAP20	0.259231	Cilia- and flagella-associated protein 20 OS=Homo sapiens OX=9606 GN=CFAP20 PE=1 SV=1	1341.23	919.042	3891.6		Q5T9G4	Q5T9G4	ARMC12	0.00113025	Armadillo repeat-containing protein 12 OS=Homo sapiens OX=9606 GN=ARMC12 PE=1 SV=1	10405.3		Q8TDY3	Q8TDY3	ACTRT2	0.0108505	Actin-related protein T2 OS=Homo sapiens OX=9606 GN=ACTRT2 PE=2 SV=2	9823.38		Q9Y6A4	Q9Y6A4	CFAP20	0.259231	Cilia- and flagella-associated protein 20 OS=Homo sapiens OX=9606 GN=CFAP20 PE=1 SV=1	3891.6
Q9H9E3;F5HF49;P16789;Q9UHF7	Q9H9E3	COG4	0.936245	Conserved oligomeric Golgi complex subunit 4 OS=Homo sapiens OX=9606 GN=COG4 PE=1 SV=3	532.361	875.92	3861.75		P07954	P07954	FH	0.000372919	Fumarate hydratase_ mitochondrial OS=Homo sapiens OX=9606 GN=FH PE=1 SV=3	10375		Q9BVM2	Q9BVM2	DPCD	1.74796e-05	Protein DPCD OS=Homo sapiens OX=9606 GN=DPCD PE=1 SV=2	9801.66		Q9H9E3;F5HF49;P16789;Q9UHF7	Q9H9E3	COG4	0.936245	Conserved oligomeric Golgi complex subunit 4 OS=Homo sapiens OX=9606 GN=COG4 PE=1 SV=3	3861.75
P56385	P56385	ATP5ME	0.0105722	ATP synthase subunit e_ mitochondrial OS=Homo sapiens OX=9606 GN=ATP5ME PE=1 SV=2	406.654	67.1921	3829.65		P0C0S5;Q71UI9	P0C0S5	H2AZ1	0.989122	Histone H2A.Z OS=Homo sapiens OX=9606 GN=H2AZ1 PE=1 SV=2	10367.5		Q9P0L0	Q9P0L0	VAPA	0.444852	Vesicle-associated membrane protein-associated protein A OS=Homo sapiens OX=9606 GN=VAPA PE=1 SV=3	9696.93		P56385	P56385	ATP5ME	0.0105722	ATP synthase subunit e_ mitochondrial OS=Homo sapiens OX=9606 GN=ATP5ME PE=1 SV=2	3829.65
P20155	P20155	SPINK2	0.298814	Serine protease inhibitor Kazal-type 2 OS=Homo sapiens OX=9606 GN=SPINK2 PE=1 SV=2	1299.26	2427.99	3764.28		Q02218	Q02218	OGDH	0.00501611	2-oxoglutarate dehydrogenase_ mitochondrial OS=Homo sapiens OX=9606 GN=OGDH PE=1 SV=3	10103.9		P0C0S5;Q71UI9	P0C0S5	H2AZ1	0.989122	Histone H2A.Z OS=Homo sapiens OX=9606 GN=H2AZ1 PE=1 SV=2	9622.03		P20155	P20155	SPINK2	0.298814	Serine protease inhibitor Kazal-type 2 OS=Homo sapiens OX=9606 GN=SPINK2 PE=1 SV=2	3764.28
P61981	P61981	YWHAG	0.193457	14-3-3 protein gamma OS=Homo sapiens OX=9606 GN=YWHAG PE=1 SV=2	913.291	1312.01	3759.52		P31948	P31948	STIP1	0.000128869	Stress-induced-phosphoprotein 1 OS=Homo sapiens OX=9606 GN=STIP1 PE=1 SV=1	10048.8		Q12849	Q12849	GRSF1	0.0201596	G-rich sequence factor 1 OS=Homo sapiens OX=9606 GN=GRSF1 PE=1 SV=3	9377.29		P61981	P61981	YWHAG	0.193457	14-3-3 protein gamma OS=Homo sapiens OX=9606 GN=YWHAG PE=1 SV=2	3759.52
Q8N4E7	Q8N4E7	FTMT	0.568409	Ferritin_ mitochondrial OS=Homo sapiens OX=9606 GN=FTMT PE=1 SV=1	4235.56	3543.52	3747.02		P35232	P35232	PHB1	0.853957	Prohibitin 1 OS=Homo sapiens OX=9606 GN=PHB1 PE=1 SV=1	9930.16		P03952	P03952	KLKB1	0.000398936	Plasma kallikrein OS=Homo sapiens OX=9606 GN=KLKB1 PE=1 SV=1	9317.47		Q8N4E7	Q8N4E7	FTMT	0.568409	Ferritin_ mitochondrial OS=Homo sapiens OX=9606 GN=FTMT PE=1 SV=1	3747.02
P62753	P62753	RPS6	0.191564	40S ribosomal protein S6 OS=Homo sapiens OX=9606 GN=RPS6 PE=1 SV=1	4257.93	1244	3722.7		P10515	P10515	DLAT	0.00816888	Dihydrolipoyllysine-residue acetyltransferase component of pyruvate dehydrogenase complex_ mitochondrial OS=Homo sapiens OX=9606 GN=DLAT PE=1 SV=3	9681.67		P04792	P04792	HSPB1	0.000577187	Heat shock protein beta-1 OS=Homo sapiens OX=9606 GN=HSPB1 PE=1 SV=2	9198.77		P62753	P62753	RPS6	0.191564	40S ribosomal protein S6 OS=Homo sapiens OX=9606 GN=RPS6 PE=1 SV=1	3722.7
Q9BY14	Q9BY14	TEX101	0.333584	Testis-expressed protein 101 OS=Homo sapiens OX=9606 GN=TEX101 PE=1 SV=2	12286.1	7038.06	3715.61		P21741	P21741	MDK	0.376202	Midkine OS=Homo sapiens OX=9606 GN=MDK PE=1 SV=1	9592.99		Q6P087	Q6P087	RPUSD3	0.00325182	Mitochondrial mRNA pseudouridine synthase RPUSD3 OS=Homo sapiens OX=9606 GN=RPUSD3 PE=1 SV=3	8983.44		Q9BY14	Q9BY14	TEX101	0.333584	Testis-expressed protein 101 OS=Homo sapiens OX=9606 GN=TEX101 PE=1 SV=2	3715.61
P13861	P13861	PRKAR2A	0.109519	cAMP-dependent protein kinase type II-alpha regulatory subunit OS=Homo sapiens OX=9606 GN=PRKAR2A PE=1 SV=2	13286.8	3436.85	3691.5		P00330	P00330	ADH1	0.00013683	Alcohol dehydrogenase 1 OS=Saccharomyces cerevisiae (strain ATCC 204508 / S288c) OX=559292 GN=ADH1 PE=1 SV=5	9522.98		Q6J272	Q6J272	FAM166A	0.0051695	Protein FAM166A OS=Homo sapiens OX=9606 GN=FAM166A PE=1 SV=1	8853.38		P13861	P13861	PRKAR2A	0.109519	cAMP-dependent protein kinase type II-alpha regulatory subunit OS=Homo sapiens OX=9606 GN=PRKAR2A PE=1 SV=2	3691.5
P00568	P00568	AK1	0.00101088	Adenylate kinase isoenzyme 1 OS=Homo sapiens OX=9606 GN=AK1 PE=1 SV=3	13545.8	14272.7	3681.12		Q13733;P54707	Q13733	ATP1A4	3.78592e-05	Sodium/potassium-transporting ATPase subunit alpha-4 OS=Homo sapiens OX=9606 GN=ATP1A4 PE=1 SV=3	9486.74		P10644	P10644	PRKAR1A	0.000520472	cAMP-dependent protein kinase type I-alpha regulatory subunit OS=Homo sapiens OX=9606 GN=PRKAR1A PE=1 SV=1	8808.31		P00568	P00568	AK1	0.00101088	Adenylate kinase isoenzyme 1 OS=Homo sapiens OX=9606 GN=AK1 PE=1 SV=3	3681.12
P25686;O75190;Q8NHS0	P25686	DNAJB2	0.330905	DnaJ homolog subfamily B member 2 OS=Homo sapiens OX=9606 GN=DNAJB2 PE=1 SV=3	12973	7034.83	3667.94		Q13444	Q13444	ADAM15	0.1627	Disintegrin and metalloproteinase domain-containing protein 15 OS=Homo sapiens OX=9606 GN=ADAM15 PE=1 SV=4	9442.95		Q9BXW4	Q9BXW4	MAP1LC3C	0.00833583	Microtubule-associated proteins 1A/1B light chain 3C OS=Homo sapiens OX=9606 GN=MAP1LC3C PE=1 SV=1	8804.16		P25686;O75190;Q8NHS0	P25686	DNAJB2	0.330905	DnaJ homolog subfamily B member 2 OS=Homo sapiens OX=9606 GN=DNAJB2 PE=1 SV=3	3667.94
P15374	P15374	UCHL3	0.359459	Ubiquitin carboxyl-terminal hydrolase isozyme L3 OS=Homo sapiens OX=9606 GN=UCHL3 PE=1 SV=1	4514.43	2608.67	3654.19		P11021	P11021	HSPA5	2.84427e-06	Endoplasmic reticulum chaperone BiP OS=Homo sapiens OX=9606 GN=HSPA5 PE=1 SV=2	9423.57		P10515	P10515	DLAT	0.00816888	Dihydrolipoyllysine-residue acetyltransferase component of pyruvate dehydrogenase complex_ mitochondrial OS=Homo sapiens OX=9606 GN=DLAT PE=1 SV=3	8709.61		P15374	P15374	UCHL3	0.359459	Ubiquitin carboxyl-terminal hydrolase isozyme L3 OS=Homo sapiens OX=9606 GN=UCHL3 PE=1 SV=1	3654.19
Q8NEA5	Q8NEA5	C19orf18	0.327434	Uncharacterized protein C19orf18 OS=Homo sapiens OX=9606 GN=C19orf18 PE=1 SV=1	1053.21	1076.97	3646.59		Q9UNX4	Q9UNX4	WDR3	1.10857e-05	WD repeat-containing protein 3 OS=Homo sapiens OX=9606 GN=WDR3 PE=1 SV=1	9410.76		Q96PU9	Q96PU9	ODF3	0.000107464	Outer dense fiber protein 3 OS=Homo sapiens OX=9606 GN=ODF3 PE=1 SV=1	8709.04		Q8NEA5	Q8NEA5	C19orf18	0.327434	Uncharacterized protein C19orf18 OS=Homo sapiens OX=9606 GN=C19orf18 PE=1 SV=1	3646.59
Q96E17	Q96E17	RAB3C	0.172567	Ras-related protein Rab-3C OS=Homo sapiens OX=9606 GN=RAB3C PE=1 SV=1	1386.01	1055.76	3528.78		P25787	P25787	PSMA2	0.481931	Proteasome subunit alpha type-2 OS=Homo sapiens OX=9606 GN=PSMA2 PE=1 SV=2	9391.06		Q04837	Q04837	SSBP1	0.057666	Single-stranded DNA-binding protein_ mitochondrial OS=Homo sapiens OX=9606 GN=SSBP1 PE=1 SV=1	8686.64		Q96E17	Q96E17	RAB3C	0.172567	Ras-related protein Rab-3C OS=Homo sapiens OX=9606 GN=RAB3C PE=1 SV=1	3528.78
P13727	P13727	PRG2	4.50471e-05	Bone marrow proteoglycan OS=Homo sapiens OX=9606 GN=PRG2 PE=1 SV=2	56114.5	10412.8	3504.3		O75390	O75390	CS	0.000526078	Citrate synthase_ mitochondrial OS=Homo sapiens OX=9606 GN=CS PE=1 SV=2	9328.08		P18085;P61204;P84077;P84085	P18085	ARF4	0.00991846	ADP-ribosylation factor 4 OS=Homo sapiens OX=9606 GN=ARF4 PE=1 SV=3	8649.54		P13727	P13727	PRG2	4.50471e-05	Bone marrow proteoglycan OS=Homo sapiens OX=9606 GN=PRG2 PE=1 SV=2	3504.3
Q8WW22	Q8WW22	DNAJA4	0.10236	DnaJ homolog subfamily A member 4 OS=Homo sapiens OX=9606 GN=DNAJA4 PE=1 SV=1	1509.62	1195.95	3476.61		Q16720;P23634	Q16720	ATP2B3	0.118594	Plasma membrane calcium-transporting ATPase 3 OS=Homo sapiens OX=9606 GN=ATP2B3 PE=1 SV=3	9297.21		Q8ND71	Q8ND71	GIMAP8	0.00367541	GTPase IMAP family member 8 OS=Homo sapiens OX=9606 GN=GIMAP8 PE=2 SV=2	8643.5		Q8WW22	Q8WW22	DNAJA4	0.10236	DnaJ homolog subfamily A member 4 OS=Homo sapiens OX=9606 GN=DNAJA4 PE=1 SV=1	3476.61
P30101	P30101	PDIA3	0.0329361	Protein disulfide-isomerase A3 OS=Homo sapiens OX=9606 GN=PDIA3 PE=1 SV=4	11941.7	7673.27	3448.12		Q5JVL4	Q5JVL4	EFHC1	0.440741	EF-hand domain-containing protein 1 OS=Homo sapiens OX=9606 GN=EFHC1 PE=1 SV=1	9282.04		Q00325	Q00325	SLC25A3	0.497459	Phosphate carrier protein_ mitochondrial OS=Homo sapiens OX=9606 GN=SLC25A3 PE=1 SV=2	8574.63		P30101	P30101	PDIA3	0.0329361	Protein disulfide-isomerase A3 OS=Homo sapiens OX=9606 GN=PDIA3 PE=1 SV=4	3448.12
P62258	P62258	YWHAE	0.240518	14-3-3 protein epsilon OS=Homo sapiens OX=9606 GN=YWHAE PE=1 SV=1	3651.59	7176.63	3369.41		Q9NWH7	Q9NWH7	SPATA6	0.00042043	Spermatogenesis-associated protein 6 OS=Homo sapiens OX=9606 GN=SPATA6 PE=1 SV=1	9265.71		Q9UIF3	Q9UIF3	TEKT2	0.647129	Tektin-2 OS=Homo sapiens OX=9606 GN=TEKT2 PE=1 SV=1	8532.46		P62258	P62258	YWHAE	0.240518	14-3-3 protein epsilon OS=Homo sapiens OX=9606 GN=YWHAE PE=1 SV=1	3369.41
P30044	P30044	PRDX5	0.00131323	Peroxiredoxin-5_ mitochondrial OS=Homo sapiens OX=9606 GN=PRDX5 PE=1 SV=4	66.8557	0	3320.75		P13639	P13639	EEF2	0.0521245	Elongation factor 2 OS=Homo sapiens OX=9606 GN=EEF2 PE=1 SV=4	9208.93		Q96N67	Q96N67	DOCK7	0.000121485	Dedicator of cytokinesis protein 7 OS=Homo sapiens OX=9606 GN=DOCK7 PE=1 SV=4	8425.3		P30044	P30044	PRDX5	0.00131323	Peroxiredoxin-5_ mitochondrial OS=Homo sapiens OX=9606 GN=PRDX5 PE=1 SV=4	3320.75
P17987	P17987	TCP1	0.234151	T-complex protein 1 subunit alpha OS=Homo sapiens OX=9606 GN=TCP1 PE=1 SV=1	5362.95	6817.4	3313.24		O00483	O00483	NDUFA4	0.376418	Cytochrome c oxidase subunit NDUFA4 OS=Homo sapiens OX=9606 GN=NDUFA4 PE=1 SV=1	9181.97		P47756	P47756	CAPZB	0.403486	F-actin-capping protein subunit beta OS=Homo sapiens OX=9606 GN=CAPZB PE=1 SV=4	8353.34		P17987	P17987	TCP1	0.234151	T-complex protein 1 subunit alpha OS=Homo sapiens OX=9606 GN=TCP1 PE=1 SV=1	3313.24
P29803;P08559	P29803	PDHA2	0.327276	Pyruvate dehydrogenase E1 component subunit alpha_ testis-specific form_ mitochondrial OS=Homo sapiens OX=9606 GN=PDHA2 PE=1 SV=1	5662.73	2933.2	3290.09		Q7L266	Q7L266	ASRGL1	0.0657667	Isoaspartyl peptidase/L-asparaginase OS=Homo sapiens OX=9606 GN=ASRGL1 PE=1 SV=2	9074.57		Q53QW1	Q53QW1	TEX44	0.0497081	Testis-expressed protein 44 OS=Homo sapiens OX=9606 GN=TEX44 PE=1 SV=1	8071.62		P29803;P08559	P29803	PDHA2	0.327276	Pyruvate dehydrogenase E1 component subunit alpha_ testis-specific form_ mitochondrial OS=Homo sapiens OX=9606 GN=PDHA2 PE=1 SV=1	3290.09
P55072	P55072	VCP	0.0141541	Transitional endoplasmic reticulum ATPase OS=Homo sapiens OX=9606 GN=VCP PE=1 SV=4	24616.9	24893.7	3281.42		Q9BVL2	Q9BVL2	NUP58	0.403166	Nucleoporin p58/p45 OS=Homo sapiens OX=9606 GN=NUP58 PE=1 SV=1	9007.48		P23284	P23284	PPIB	0.307919	Peptidyl-prolyl cis-trans isomerase B OS=Homo sapiens OX=9606 GN=PPIB PE=1 SV=2	7752.01		P55072	P55072	VCP	0.0141541	Transitional endoplasmic reticulum ATPase OS=Homo sapiens OX=9606 GN=VCP PE=1 SV=4	3281.42
P11310	P11310	ACADM	0.15953	Medium-chain specific acyl-CoA dehydrogenase_ mitochondrial OS=Homo sapiens OX=9606 GN=ACADM PE=1 SV=1	2885.66	1114.35	3262.73		P47756	P47756	CAPZB	0.403486	F-actin-capping protein subunit beta OS=Homo sapiens OX=9606 GN=CAPZB PE=1 SV=4	8986.75		Q14093	Q14093	CYLC2	0.00200661	Cylicin-2 OS=Homo sapiens OX=9606 GN=CYLC2 PE=2 SV=1	7714.02		P11310	P11310	ACADM	0.15953	Medium-chain specific acyl-CoA dehydrogenase_ mitochondrial OS=Homo sapiens OX=9606 GN=ACADM PE=1 SV=1	3262.73
Q04837	Q04837	SSBP1	0.057666	Single-stranded DNA-binding protein_ mitochondrial OS=Homo sapiens OX=9606 GN=SSBP1 PE=1 SV=1	12390.6	8686.64	3219.09		P25788	P25788	PSMA3	0.156965	Proteasome subunit alpha type-3 OS=Homo sapiens OX=9606 GN=PSMA3 PE=1 SV=2	8981.19		P30101	P30101	PDIA3	0.0329361	Protein disulfide-isomerase A3 OS=Homo sapiens OX=9606 GN=PDIA3 PE=1 SV=4	7673.27		Q04837	Q04837	SSBP1	0.057666	Single-stranded DNA-binding protein_ mitochondrial OS=Homo sapiens OX=9606 GN=SSBP1 PE=1 SV=1	3219.09
P78371	P78371	CCT2	0.00689903	T-complex protein 1 subunit beta OS=Homo sapiens OX=9606 GN=CCT2 PE=1 SV=4	29921.1	25461.6	3200.6		Q16891	Q16891	IMMT	0.519959	MICOS complex subunit MIC60 OS=Homo sapiens OX=9606 GN=IMMT PE=1 SV=1	8923.2		P29279	P29279	CCN2	0.00185269	CCN family member 2 OS=Homo sapiens OX=9606 GN=CCN2 PE=1 SV=2	7561.93		P78371	P78371	CCT2	0.00689903	T-complex protein 1 subunit beta OS=Homo sapiens OX=9606 GN=CCT2 PE=1 SV=4	3200.6
P17174	P17174	GOT1	0.35792	Aspartate aminotransferase_ cytoplasmic OS=Homo sapiens OX=9606 GN=GOT1 PE=1 SV=3	1097.35	1834.09	3197.36		P28072	P28072	PSMB6	0.421392	Proteasome subunit beta type-6 OS=Homo sapiens OX=9606 GN=PSMB6 PE=1 SV=4	8841.83		Q9NUJ1	Q9NUJ1	ABHD10	0.00456692	Palmitoyl-protein thioesterase ABHD10_ mitochondrial OS=Homo sapiens OX=9606 GN=ABHD10 PE=1 SV=1	7520.31		P17174	P17174	GOT1	0.35792	Aspartate aminotransferase_ cytoplasmic OS=Homo sapiens OX=9606 GN=GOT1 PE=1 SV=3	3197.36
P78406	P78406	RAE1	0.97272	mRNA export factor RAE1 OS=Homo sapiens OX=9606 GN=RAE1 PE=1 SV=1	3272.47	3800.27	3196.5		Q6URK8	Q6URK8	TEPP	2.57152e-05	Testis_ prostate and placenta-expressed protein OS=Homo sapiens OX=9606 GN=TEPP PE=2 SV=3	8492.49		P35527	P35527	KRT9	0.188761	Keratin_ type I cytoskeletal 9 OS=Homo sapiens OX=9606 GN=KRT9 PE=1 SV=3	7461.69		P78406	P78406	RAE1	0.97272	mRNA export factor RAE1 OS=Homo sapiens OX=9606 GN=RAE1 PE=1 SV=1	3196.5
P38159;Q96E39	P38159	RBMX	0.84741	RNA-binding motif protein_ X chromosome OS=Homo sapiens OX=9606 GN=RBMX PE=1 SV=3	2116.95	4032.99	3190.27		Q9BZX4	Q9BZX4	ROPN1B	0.492117	Ropporin-1B OS=Homo sapiens OX=9606 GN=ROPN1B PE=1 SV=1	8239.86		P30049	P30049	ATP5F1D	0.40036	ATP synthase subunit delta_ mitochondrial OS=Homo sapiens OX=9606 GN=ATP5F1D PE=1 SV=2	7236.19		P38159;Q96E39	P38159	RBMX	0.84741	RNA-binding motif protein_ X chromosome OS=Homo sapiens OX=9606 GN=RBMX PE=1 SV=3	3190.27
P30049	P30049	ATP5F1D	0.40036	ATP synthase subunit delta_ mitochondrial OS=Homo sapiens OX=9606 GN=ATP5F1D PE=1 SV=2	11926.5	7236.19	3108.43		Q6J272	Q6J272	FAM166A	0.0051695	Protein FAM166A OS=Homo sapiens OX=9606 GN=FAM166A PE=1 SV=1	8042.79		P62258	P62258	YWHAE	0.240518	14-3-3 protein epsilon OS=Homo sapiens OX=9606 GN=YWHAE PE=1 SV=1	7176.63		P30049	P30049	ATP5F1D	0.40036	ATP synthase subunit delta_ mitochondrial OS=Homo sapiens OX=9606 GN=ATP5F1D PE=1 SV=2	3108.43
Q2T9L4	Q2T9L4	INSYN1	0.912709	Inhibitory synaptic factor 1 OS=Homo sapiens OX=9606 GN=INSYN1 PE=1 SV=1	2057.22	3312.08	3098.25		Q53QW1	Q53QW1	TEX44	0.0497081	Testis-expressed protein 44 OS=Homo sapiens OX=9606 GN=TEX44 PE=1 SV=1	7946.55		P26436	P26436	ACRV1	0.583529	Acrosomal protein SP-10 OS=Homo sapiens OX=9606 GN=ACRV1 PE=1 SV=2	7108.55		Q2T9L4	Q2T9L4	INSYN1	0.912709	Inhibitory synaptic factor 1 OS=Homo sapiens OX=9606 GN=INSYN1 PE=1 SV=1	3098.25
O75324	O75324	SNN	0.0295762	Stannin OS=Homo sapiens OX=9606 GN=SNN PE=1 SV=1	25909.1	24255.4	3097.42		Q14093	Q14093	CYLC2	0.00200661	Cylicin-2 OS=Homo sapiens OX=9606 GN=CYLC2 PE=2 SV=1	7766.56		P31949	P31949	S100A11	0.410145	Protein S100-A11 OS=Homo sapiens OX=9606 GN=S100A11 PE=1 SV=2	7038.44		O75324	O75324	SNN	0.0295762	Stannin OS=Homo sapiens OX=9606 GN=SNN PE=1 SV=1	3097.42
P19013	P19013	KRT4	7.21598e-07	Keratin_ type II cytoskeletal 4 OS=Homo sapiens OX=9606 GN=KRT4 PE=1 SV=5	0	0	3095.87		Q9Y5P4	Q9Y5P4	CERT1	0.000133245	Ceramide transfer protein OS=Homo sapiens OX=9606 GN=CERT1 PE=1 SV=1	7736.79		Q9BY14	Q9BY14	TEX101	0.333584	Testis-expressed protein 101 OS=Homo sapiens OX=9606 GN=TEX101 PE=1 SV=2	7038.06		P19013	P19013	KRT4	7.21598e-07	Keratin_ type II cytoskeletal 4 OS=Homo sapiens OX=9606 GN=KRT4 PE=1 SV=5	3095.87
P62829	P62829	RPL23	0.338436	60S ribosomal protein L23 OS=Homo sapiens OX=9606 GN=RPL23 PE=1 SV=1	6821.02	4996.37	3095.61		A8MYV0	A8MYV0	DCDC2C	0.0474366	Doublecortin domain-containing protein 2C OS=Homo sapiens OX=9606 GN=DCDC2C PE=1 SV=4	7504.75		P25686;O75190;Q8NHS0	P25686	DNAJB2	0.330905	DnaJ homolog subfamily B member 2 OS=Homo sapiens OX=9606 GN=DNAJB2 PE=1 SV=3	7034.83		P62829	P62829	RPL23	0.338436	60S ribosomal protein L23 OS=Homo sapiens OX=9606 GN=RPL23 PE=1 SV=1	3095.61
Q99623	Q99623	PHB2	0.062136	Prohibitin-2 OS=Homo sapiens OX=9606 GN=PHB2 PE=1 SV=2	5640.41	5379.7	3087.41		P22492	P22492	H1-6	0.138499	Histone H1t OS=Homo sapiens OX=9606 GN=H1-6 PE=2 SV=4	7472.34		Q9BVL2	Q9BVL2	NUP58	0.403166	Nucleoporin p58/p45 OS=Homo sapiens OX=9606 GN=NUP58 PE=1 SV=1	7004.65		Q99623	Q99623	PHB2	0.062136	Prohibitin-2 OS=Homo sapiens OX=9606 GN=PHB2 PE=1 SV=2	3087.41
Q8IWF9	Q8IWF9	CCDC83	0.0322694	Coiled-coil domain-containing protein 83 OS=Homo sapiens OX=9606 GN=CCDC83 PE=1 SV=2	12503	15584.2	3066.14		P61769	P61769	B2M	0.150898	Beta-2-microglobulin OS=Homo sapiens OX=9606 GN=B2M PE=1 SV=1	7323.34		P0DMV8;P0DMV9;P48741	P0DMV8	HSPA1A	0.00140301	Heat shock 70 kDa protein 1A OS=Homo sapiens OX=9606 GN=HSPA1A PE=1 SV=1	6966.12		Q8IWF9	Q8IWF9	CCDC83	0.0322694	Coiled-coil domain-containing protein 83 OS=Homo sapiens OX=9606 GN=CCDC83 PE=1 SV=2	3066.14
Q99436	Q99436	PSMB7	0.377393	Proteasome subunit beta type-7 OS=Homo sapiens OX=9606 GN=PSMB7 PE=1 SV=1	6666.17	4102.97	3055.25		P16401	P16401	H1-5	0.0564867	Histone H1.5 OS=Homo sapiens OX=9606 GN=H1-5 PE=1 SV=3	7300.42		P17987	P17987	TCP1	0.234151	T-complex protein 1 subunit alpha OS=Homo sapiens OX=9606 GN=TCP1 PE=1 SV=1	6817.4		Q99436	Q99436	PSMB7	0.377393	Proteasome subunit beta type-7 OS=Homo sapiens OX=9606 GN=PSMB7 PE=1 SV=1	3055.25
A0A1B0GUW6	A0A1B0GUW6	SPEM3	0.0230067	Uncharacterized protein SPEM3 OS=Homo sapiens OX=9606 GN=SPEM3 PE=3 SV=1	11614.8	11987.1	3027.18		P0DKB6	P0DKB6	MPC1L	0.385481	Mitochondrial pyruvate carrier 1-like protein OS=Homo sapiens OX=9606 GN=MPC1L PE=2 SV=1	7152.36		Q00796	Q00796	SORD	1.09057e-05	Sorbitol dehydrogenase OS=Homo sapiens OX=9606 GN=SORD PE=1 SV=4	6813.17		A0A1B0GUW6	A0A1B0GUW6	SPEM3	0.0230067	Uncharacterized protein SPEM3 OS=Homo sapiens OX=9606 GN=SPEM3 PE=3 SV=1	3027.18
P26641	P26641	EEF1G	0.544138	Elongation factor 1-gamma OS=Homo sapiens OX=9606 GN=EEF1G PE=1 SV=3	5136.49	4399.75	3018.24		P10644	P10644	PRKAR1A	0.000520472	cAMP-dependent protein kinase type I-alpha regulatory subunit OS=Homo sapiens OX=9606 GN=PRKAR1A PE=1 SV=1	7133.91		Q14393	Q14393	GAS6	0.000855632	Growth arrest-specific protein 6 OS=Homo sapiens OX=9606 GN=GAS6 PE=1 SV=3	6790.58		P26641	P26641	EEF1G	0.544138	Elongation factor 1-gamma OS=Homo sapiens OX=9606 GN=EEF1G PE=1 SV=3	3018.24
P23368	P23368	ME2	0.471646	NAD-dependent malic enzyme_ mitochondrial OS=Homo sapiens OX=9606 GN=ME2 PE=1 SV=1	2946.3	2039.78	3009.81		Q9HAT2	Q9HAT2	SIAE	0.432697	Sialate O-acetylesterase OS=Homo sapiens OX=9606 GN=SIAE PE=1 SV=1	7130.15		P04843	P04843	RPN1	0.00200415	Dolichyl-diphosphooligosaccharide--protein glycosyltransferase subunit 1 OS=Homo sapiens OX=9606 GN=RPN1 PE=1 SV=1	6718.68		P23368	P23368	ME2	0.471646	NAD-dependent malic enzyme_ mitochondrial OS=Homo sapiens OX=9606 GN=ME2 PE=1 SV=1	3009.81
Q9NS26	Q9NS26	SPANXA1	0.00197424	Sperm protein associated with the nucleus on the X chromosome A OS=Homo sapiens OX=9606 GN=SPANXA1 PE=1 SV=1	17047	26318.1	2992.13		P24539	P24539	ATP5PB	0.527055	ATP synthase F(0) complex subunit B1_ mitochondrial OS=Homo sapiens OX=9606 GN=ATP5PB PE=1 SV=2	7116.29		Q5VTH2	Q5VTH2	CFAP126	0.674152	Protein Flattop OS=Homo sapiens OX=9606 GN=CFAP126 PE=2 SV=1	6706.11		Q9NS26	Q9NS26	SPANXA1	0.00197424	Sperm protein associated with the nucleus on the X chromosome A OS=Homo sapiens OX=9606 GN=SPANXA1 PE=1 SV=1	2992.13
Q53QW1	Q53QW1	TEX44	0.0497081	Testis-expressed protein 44 OS=Homo sapiens OX=9606 GN=TEX44 PE=1 SV=1	7946.55	8071.62	2938.43		P03952	P03952	KLKB1	0.000398936	Plasma kallikrein OS=Homo sapiens OX=9606 GN=KLKB1 PE=1 SV=1	7100.27		Q96JN2	Q96JN2	CCDC136	0.390993	Coiled-coil domain-containing protein 136 OS=Homo sapiens OX=9606 GN=CCDC136 PE=1 SV=3	6666.75		Q53QW1	Q53QW1	TEX44	0.0497081	Testis-expressed protein 44 OS=Homo sapiens OX=9606 GN=TEX44 PE=1 SV=1	2938.43
P38646	P38646	HSPA9	0.504623	Stress-70 protein_ mitochondrial OS=Homo sapiens OX=9606 GN=HSPA9 PE=1 SV=2	4402.1	3415.44	2913.13		Q969V4	Q969V4	TEKT1	0.306603	Tektin-1 OS=Homo sapiens OX=9606 GN=TEKT1 PE=1 SV=1	7037.36		P21741	P21741	MDK	0.376202	Midkine OS=Homo sapiens OX=9606 GN=MDK PE=1 SV=1	6664.91		P38646	P38646	HSPA9	0.504623	Stress-70 protein_ mitochondrial OS=Homo sapiens OX=9606 GN=HSPA9 PE=1 SV=2	2913.13
Q15147	Q15147	PLCB4	0.455212	1-phosphatidylinositol 4_5-bisphosphate phosphodiesterase beta-4 OS=Homo sapiens OX=9606 GN=PLCB4 PE=1 SV=3	138.643	46.1993	2910.3		P48047	P48047	ATP5PO	0.0318478	ATP synthase subunit O_ mitochondrial OS=Homo sapiens OX=9606 GN=ATP5PO PE=1 SV=1	6873.65		Q8TC36	Q8TC36	SUN5	0.0294079	SUN domain-containing protein 5 OS=Homo sapiens OX=9606 GN=SUN5 PE=1 SV=1	6645.93		Q15147	Q15147	PLCB4	0.455212	1-phosphatidylinositol 4_5-bisphosphate phosphodiesterase beta-4 OS=Homo sapiens OX=9606 GN=PLCB4 PE=1 SV=3	2910.3
Q9BVM2	Q9BVM2	DPCD	1.74796e-05	Protein DPCD OS=Homo sapiens OX=9606 GN=DPCD PE=1 SV=2	12277.4	9801.66	2903.17		P62829	P62829	RPL23	0.338436	60S ribosomal protein L23 OS=Homo sapiens OX=9606 GN=RPL23 PE=1 SV=1	6821.02		Q9NQX6	Q9NQX6	ZNF331	0.489927	Zinc finger protein 331 OS=Homo sapiens OX=9606 GN=ZNF331 PE=1 SV=1	6635.78		Q9BVM2	Q9BVM2	DPCD	1.74796e-05	Protein DPCD OS=Homo sapiens OX=9606 GN=DPCD PE=1 SV=2	2903.17
P0DKB6	P0DKB6	MPC1L	0.385481	Mitochondrial pyruvate carrier 1-like protein OS=Homo sapiens OX=9606 GN=MPC1L PE=2 SV=1	7152.36	4398.09	2794.18		O43639	O43639	NCK2	0.000554416	Cytoplasmic protein NCK2 OS=Homo sapiens OX=9606 GN=NCK2 PE=1 SV=2	6729.76		Q9H3K2	Q9H3K2	GHITM	0.0160486	Growth hormone-inducible transmembrane protein OS=Homo sapiens OX=9606 GN=GHITM PE=1 SV=2	6609.37		P0DKB6	P0DKB6	MPC1L	0.385481	Mitochondrial pyruvate carrier 1-like protein OS=Homo sapiens OX=9606 GN=MPC1L PE=2 SV=1	2794.18
P22694;P17612	P22694	PRKACB	0.21953	cAMP-dependent protein kinase catalytic subunit beta OS=Homo sapiens OX=9606 GN=PRKACB PE=1 SV=2	839.561	1410.03	2788.24		P61106	P61106	RAB14	0.42583	Ras-related protein Rab-14 OS=Homo sapiens OX=9606 GN=RAB14 PE=1 SV=4	6724.7		P12036	P12036	NEFH	0.00168285	Neurofilament heavy polypeptide OS=Homo sapiens OX=9606 GN=NEFH PE=1 SV=4	6566.37		P22694;P17612	P22694	PRKACB	0.21953	cAMP-dependent protein kinase catalytic subunit beta OS=Homo sapiens OX=9606 GN=PRKACB PE=1 SV=2	2788.24
Q01813	Q01813	PFKP	0.421253	ATP-dependent 6-phosphofructokinase_ platelet type OS=Homo sapiens OX=9606 GN=PFKP PE=1 SV=2	4495.73	2997.7	2774.87		P63104	P63104	YWHAZ	0.637825	14-3-3 protein zeta/delta OS=Homo sapiens OX=9606 GN=YWHAZ PE=1 SV=1	6720.84		P49755	P49755	TMED10	0.000220005	Transmembrane emp24 domain-containing protein 10 OS=Homo sapiens OX=9606 GN=TMED10 PE=1 SV=2	6295.45		Q01813	Q01813	PFKP	0.421253	ATP-dependent 6-phosphofructokinase_ platelet type OS=Homo sapiens OX=9606 GN=PFKP PE=1 SV=2	2774.87
P31040	P31040	SDHA	0.000135345	Succinate dehydrogenase [ubiquinone] flavoprotein subunit_ mitochondrial OS=Homo sapiens OX=9606 GN=SDHA PE=1 SV=2	16169.2	16008.9	2766.63		Q99436	Q99436	PSMB7	0.377393	Proteasome subunit beta type-7 OS=Homo sapiens OX=9606 GN=PSMB7 PE=1 SV=1	6666.17		Q9UII2	Q9UII2	ATP5IF1	0.368525	ATPase inhibitor_ mitochondrial OS=Homo sapiens OX=9606 GN=ATP5IF1 PE=1 SV=1	6216.24		P31040	P31040	SDHA	0.000135345	Succinate dehydrogenase [ubiquinone] flavoprotein subunit_ mitochondrial OS=Homo sapiens OX=9606 GN=SDHA PE=1 SV=2	2766.63
O75400	O75400	PRPF40A	9.07244e-06	Pre-mRNA-processing factor 40 homolog A OS=Homo sapiens OX=9606 GN=PRPF40A PE=1 SV=2	39467.3	12915.9	2760.96		Q9NUJ1	Q9NUJ1	ABHD10	0.00456692	Palmitoyl-protein thioesterase ABHD10_ mitochondrial OS=Homo sapiens OX=9606 GN=ABHD10 PE=1 SV=1	6653.97		Q9UIA9	Q9UIA9	XPO7	0.00671041	Exportin-7 OS=Homo sapiens OX=9606 GN=XPO7 PE=1 SV=3	6185.92		O75400	O75400	PRPF40A	9.07244e-06	Pre-mRNA-processing factor 40 homolog A OS=Homo sapiens OX=9606 GN=PRPF40A PE=1 SV=2	2760.96
P28070	P28070	PSMB4	0.017872	Proteasome subunit beta type-4 OS=Homo sapiens OX=9606 GN=PSMB4 PE=1 SV=4	5873.03	3909.99	2757.44		P25786	P25786	PSMA1	0.0713917	Proteasome subunit alpha type-1 OS=Homo sapiens OX=9606 GN=PSMA1 PE=1 SV=1	6594.97		P25787	P25787	PSMA2	0.481931	Proteasome subunit alpha type-2 OS=Homo sapiens OX=9606 GN=PSMA2 PE=1 SV=2	6118.79		P28070	P28070	PSMB4	0.017872	Proteasome subunit beta type-4 OS=Homo sapiens OX=9606 GN=PSMB4 PE=1 SV=4	2757.44
Q504Y0;Q13572	Q504Y0	SLC39A12	0.722715	Zinc transporter ZIP12 OS=Homo sapiens OX=9606 GN=SLC39A12 PE=2 SV=3	3917.72	1601.01	2748.83		Q08722	Q08722	CD47	0.233912	Leukocyte surface antigen CD47 OS=Homo sapiens OX=9606 GN=CD47 PE=1 SV=1	6582.82		Q5CZ79;Q5SQ80;Q5TYW2;Q5VUR7;Q4UJ75;Q8NF67	Q5CZ79	ANKRD20A8P	0.00102895	Ankyrin repeat domain-containing protein 20B OS=Homo sapiens OX=9606 GN=ANKRD20A8P PE=2 SV=2	6102.65		Q504Y0;Q13572	Q504Y0	SLC39A12	0.722715	Zinc transporter ZIP12 OS=Homo sapiens OX=9606 GN=SLC39A12 PE=2 SV=3	2748.83
Q9ULD0	Q9ULD0	OGDHL	0.537341	2-oxoglutarate dehydrogenase-like_ mitochondrial OS=Homo sapiens OX=9606 GN=OGDHL PE=1 SV=3	2097.59	1947.69	2745.73		Q8NB12	Q8NB12	SMYD1	1.49768e-07	Histone-lysine N-methyltransferase SMYD1 OS=Homo sapiens OX=9606 GN=SMYD1 PE=1 SV=1	6403.57		Q9UPU3	Q9UPU3	SORCS3	0.012138	VPS10 domain-containing receptor SorCS3 OS=Homo sapiens OX=9606 GN=SORCS3 PE=1 SV=2	5894.82		Q9ULD0	Q9ULD0	OGDHL	0.537341	2-oxoglutarate dehydrogenase-like_ mitochondrial OS=Homo sapiens OX=9606 GN=OGDHL PE=1 SV=3	2745.73
Q9UKR5	Q9UKR5	ERG28	0.513383	Ergosterol biosynthetic protein 28 homolog OS=Homo sapiens OX=9606 GN=ERG28 PE=1 SV=1	1678.96	1550.28	2728.64		Q14534	Q14534	SQLE	2.92905e-07	Squalene monooxygenase OS=Homo sapiens OX=9606 GN=SQLE PE=1 SV=3	6382.98		A8MYV0	A8MYV0	DCDC2C	0.0474366	Doublecortin domain-containing protein 2C OS=Homo sapiens OX=9606 GN=DCDC2C PE=1 SV=4	5870.99		Q9UKR5	Q9UKR5	ERG28	0.513383	Ergosterol biosynthetic protein 28 homolog OS=Homo sapiens OX=9606 GN=ERG28 PE=1 SV=1	2728.64
Q15369	Q15369	ELOC	0.000382474	Elongin-C OS=Homo sapiens OX=9606 GN=ELOC PE=1 SV=1	2418.65	232.138	2728.15		P42766	P42766	RPL35	0.0334784	60S ribosomal protein L35 OS=Homo sapiens OX=9606 GN=RPL35 PE=1 SV=2	6380.1		O00483	O00483	NDUFA4	0.376418	Cytochrome c oxidase subunit NDUFA4 OS=Homo sapiens OX=9606 GN=NDUFA4 PE=1 SV=1	5797.75		Q15369	Q15369	ELOC	0.000382474	Elongin-C OS=Homo sapiens OX=9606 GN=ELOC PE=1 SV=1	2728.15
Q8N865	Q8N865	C7orf31	0.482621	Uncharacterized protein C7orf31 OS=Homo sapiens OX=9606 GN=C7orf31 PE=1 SV=3	3890.76	2479.42	2716.03		Q14141	Q14141	SEPTIN6	0.500491	Septin-6 OS=Homo sapiens OX=9606 GN=SEPTIN6 PE=1 SV=4	6299.91		Q8NFH5	Q8NFH5	NUP35	0.000430382	Nucleoporin NUP35 OS=Homo sapiens OX=9606 GN=NUP35 PE=1 SV=1	5715.87		Q8N865	Q8N865	C7orf31	0.482621	Uncharacterized protein C7orf31 OS=Homo sapiens OX=9606 GN=C7orf31 PE=1 SV=3	2716.03
Q96RQ9	Q96RQ9	IL4I1	0.729193	L-amino-acid oxidase OS=Homo sapiens OX=9606 GN=IL4I1 PE=1 SV=1	2681.94	3263.57	2685.23		Q9NP58	Q9NP58	ABCB6	0.467264	ATP-binding cassette sub-family B member 6 OS=Homo sapiens OX=9606 GN=ABCB6 PE=1 SV=1	6237.2		Q14534	Q14534	SQLE	2.92905e-07	Squalene monooxygenase OS=Homo sapiens OX=9606 GN=SQLE PE=1 SV=3	5583.61		Q96RQ9	Q96RQ9	IL4I1	0.729193	L-amino-acid oxidase OS=Homo sapiens OX=9606 GN=IL4I1 PE=1 SV=1	2685.23
Q9H6A0	Q9H6A0	DENND2D	0.0569475	DENN domain-containing protein 2D OS=Homo sapiens OX=9606 GN=DENND2D PE=1 SV=2	4965.11	139.813	2673.78		P04083	P04083	ANXA1	0.000255267	Annexin A1 OS=Homo sapiens OX=9606 GN=ANXA1 PE=1 SV=2	6130.88		Q9NXL2	Q9NXL2	ARHGEF38	5.75419e-08	Rho guanine nucleotide exchange factor 38 OS=Homo sapiens OX=9606 GN=ARHGEF38 PE=1 SV=2	5543.86		Q9H6A0	Q9H6A0	DENND2D	0.0569475	DENN domain-containing protein 2D OS=Homo sapiens OX=9606 GN=DENND2D PE=1 SV=2	2673.78
P28066	P28066	PSMA5	0.000631977	Proteasome subunit alpha type-5 OS=Homo sapiens OX=9606 GN=PSMA5 PE=1 SV=3	35132.3	42999	2647.53		Q9NQX6	Q9NQX6	ZNF331	0.489927	Zinc finger protein 331 OS=Homo sapiens OX=9606 GN=ZNF331 PE=1 SV=1	6083.03		P12277	P12277	CKB	0.0159541	Creatine kinase B-type OS=Homo sapiens OX=9606 GN=CKB PE=1 SV=1	5524.05		P28066	P28066	PSMA5	0.000631977	Proteasome subunit alpha type-5 OS=Homo sapiens OX=9606 GN=PSMA5 PE=1 SV=3	2647.53
Q14093	Q14093	CYLC2	0.00200661	Cylicin-2 OS=Homo sapiens OX=9606 GN=CYLC2 PE=2 SV=1	7766.56	7714.02	2645.35		Q16777;Q6FI13	Q16777	H2AC20	0.268672	Histone H2A type 2-C OS=Homo sapiens OX=9606 GN=H2AC20 PE=1 SV=4	6032.29		Q9Y5P4	Q9Y5P4	CERT1	0.000133245	Ceramide transfer protein OS=Homo sapiens OX=9606 GN=CERT1 PE=1 SV=1	5490.58		Q14093	Q14093	CYLC2	0.00200661	Cylicin-2 OS=Homo sapiens OX=9606 GN=CYLC2 PE=2 SV=1	2645.35
P21741	P21741	MDK	0.376202	Midkine OS=Homo sapiens OX=9606 GN=MDK PE=1 SV=1	9592.99	6664.91	2641.35		P22695	P22695	UQCRC2	0.709818	Cytochrome b-c1 complex subunit 2_ mitochondrial OS=Homo sapiens OX=9606 GN=UQCRC2 PE=1 SV=3	6022.72		P13647	P13647	KRT5	0.00374392	Keratin_ type II cytoskeletal 5 OS=Homo sapiens OX=9606 GN=KRT5 PE=1 SV=3	5448.8		P21741	P21741	MDK	0.376202	Midkine OS=Homo sapiens OX=9606 GN=MDK PE=1 SV=1	2641.35
P06858	P06858	LPL	0.127573	Lipoprotein lipase OS=Homo sapiens OX=9606 GN=LPL PE=1 SV=1	623.686	850.053	2633.28		P49189	P49189	ALDH9A1	0.333558	4-trimethylaminobutyraldehyde dehydrogenase OS=Homo sapiens OX=9606 GN=ALDH9A1 PE=1 SV=3	6017.27		P46779	P46779	RPL28	0.803312	60S ribosomal protein L28 OS=Homo sapiens OX=9606 GN=RPL28 PE=1 SV=3	5432.2		P06858	P06858	LPL	0.127573	Lipoprotein lipase OS=Homo sapiens OX=9606 GN=LPL PE=1 SV=1	2633.28
Q8NFW8	Q8NFW8	CMAS	0.31316	N-acylneuraminate cytidylyltransferase OS=Homo sapiens OX=9606 GN=CMAS PE=1 SV=2	913.569	746.12	2612.13		Q9BYZ2	Q9BYZ2	LDHAL6B	0.403093	L-lactate dehydrogenase A-like 6B OS=Homo sapiens OX=9606 GN=LDHAL6B PE=1 SV=3	6007.51		Q99623	Q99623	PHB2	0.062136	Prohibitin-2 OS=Homo sapiens OX=9606 GN=PHB2 PE=1 SV=2	5379.7		Q8NFW8	Q8NFW8	CMAS	0.31316	N-acylneuraminate cytidylyltransferase OS=Homo sapiens OX=9606 GN=CMAS PE=1 SV=2	2612.13
Q96M98	Q96M98	PACRG	0.37974	Parkin coregulated gene protein OS=Homo sapiens OX=9606 GN=PACRG PE=1 SV=2	3878.58	2150.92	2607.15		P58340	P58340	MLF1	0.0127485	Myeloid leukemia factor 1 OS=Homo sapiens OX=9606 GN=MLF1 PE=1 SV=1	5995.81		P28072	P28072	PSMB6	0.421392	Proteasome subunit beta type-6 OS=Homo sapiens OX=9606 GN=PSMB6 PE=1 SV=4	5299.47		Q96M98	Q96M98	PACRG	0.37974	Parkin coregulated gene protein OS=Homo sapiens OX=9606 GN=PACRG PE=1 SV=2	2607.15
P16402;P10412;P16403;Q02539	P16402	H1-3	0.422633	Histone H1.3 OS=Homo sapiens OX=9606 GN=H1-3 PE=1 SV=2	1957.98	658.219	2593.61		Q9UIA9	Q9UIA9	XPO7	0.00671041	Exportin-7 OS=Homo sapiens OX=9606 GN=XPO7 PE=1 SV=3	5987.19		Q6NXR0	Q6NXR0	IRGC	0.00373237	Interferon-inducible GTPase 5 OS=Homo sapiens OX=9606 GN=IRGC PE=1 SV=1	5204.31		P16402;P10412;P16403;Q02539	P16402	H1-3	0.422633	Histone H1.3 OS=Homo sapiens OX=9606 GN=H1-3 PE=1 SV=2	2593.61
P22732	P22732	SLC2A5	0.00252226	Solute carrier family 2_ facilitated glucose transporter member 5 OS=Homo sapiens OX=9606 GN=SLC2A5 PE=1 SV=1	13491.6	19276.2	2528.44		O95202	O95202	LETM1	0.00111028	Mitochondrial proton/calcium exchanger protein OS=Homo sapiens OX=9606 GN=LETM1 PE=1 SV=1	5987.01		Q03936;Q14593	Q03936	ZNF92	0.0690596	Zinc finger protein 92 OS=Homo sapiens OX=9606 GN=ZNF92 PE=1 SV=2	5164.11		P22732	P22732	SLC2A5	0.00252226	Solute carrier family 2_ facilitated glucose transporter member 5 OS=Homo sapiens OX=9606 GN=SLC2A5 PE=1 SV=1	2528.44
P60900	P60900	PSMA6	3.2904e-05	Proteasome subunit alpha type-6 OS=Homo sapiens OX=9606 GN=PSMA6 PE=1 SV=1	17852.6	22810.7	2517.2		Q9H3K2	Q9H3K2	GHITM	0.0160486	Growth hormone-inducible transmembrane protein OS=Homo sapiens OX=9606 GN=GHITM PE=1 SV=2	5944.7		P61106	P61106	RAB14	0.42583	Ras-related protein Rab-14 OS=Homo sapiens OX=9606 GN=RAB14 PE=1 SV=4	5156.27		P60900	P60900	PSMA6	3.2904e-05	Proteasome subunit alpha type-6 OS=Homo sapiens OX=9606 GN=PSMA6 PE=1 SV=1	2517.2
Q9BXW4	Q9BXW4	MAP1LC3C	0.00833583	Microtubule-associated proteins 1A/1B light chain 3C OS=Homo sapiens OX=9606 GN=MAP1LC3C PE=1 SV=1	1534.94	8804.16	2483.33		P28070	P28070	PSMB4	0.017872	Proteasome subunit beta type-4 OS=Homo sapiens OX=9606 GN=PSMB4 PE=1 SV=4	5873.03		Q5JRM2	Q5JRM2	CXorf66	0.563343	Uncharacterized protein CXorf66 OS=Homo sapiens OX=9606 GN=CXorf66 PE=1 SV=1	5118.98		Q9BXW4	Q9BXW4	MAP1LC3C	0.00833583	Microtubule-associated proteins 1A/1B light chain 3C OS=Homo sapiens OX=9606 GN=MAP1LC3C PE=1 SV=1	2483.33
Q96M29	Q96M29	TEKT5	9.40981e-05	Tektin-5 OS=Homo sapiens OX=9606 GN=TEKT5 PE=1 SV=1	21855.9	16144.7	2474.25		Q03936;Q14593	Q03936	ZNF92	0.0690596	Zinc finger protein 92 OS=Homo sapiens OX=9606 GN=ZNF92 PE=1 SV=2	5856.67		P22695	P22695	UQCRC2	0.709818	Cytochrome b-c1 complex subunit 2_ mitochondrial OS=Homo sapiens OX=9606 GN=UQCRC2 PE=1 SV=3	5080.5		Q96M29	Q96M29	TEKT5	9.40981e-05	Tektin-5 OS=Homo sapiens OX=9606 GN=TEKT5 PE=1 SV=1	2474.25
Q6ZU69	Q6ZU69	FAM205A	0.0019162	Protein FAM205A OS=Homo sapiens OX=9606 GN=FAM205A PE=2 SV=4	13084.3	14790.5	2463.09		P61009	P61009	SPCS3	0.450483	Signal peptidase complex subunit 3 OS=Homo sapiens OX=9606 GN=SPCS3 PE=1 SV=1	5739.68		O43236	O43236	SEPTIN4	1.85247e-07	Septin-4 OS=Homo sapiens OX=9606 GN=SEPTIN4 PE=1 SV=1	5003.2		Q6ZU69	Q6ZU69	FAM205A	0.0019162	Protein FAM205A OS=Homo sapiens OX=9606 GN=FAM205A PE=2 SV=4	2463.09
P08238	P08238	HSP90AB1	0.469601	Heat shock protein HSP 90-beta OS=Homo sapiens OX=9606 GN=HSP90AB1 PE=1 SV=4	2537.67	1717.37	2424.43		P35527	P35527	KRT9	0.188761	Keratin_ type I cytoskeletal 9 OS=Homo sapiens OX=9606 GN=KRT9 PE=1 SV=3	5727.12		P62829	P62829	RPL23	0.338436	60S ribosomal protein L23 OS=Homo sapiens OX=9606 GN=RPL23 PE=1 SV=1	4996.37		P08238	P08238	HSP90AB1	0.469601	Heat shock protein HSP 90-beta OS=Homo sapiens OX=9606 GN=HSP90AB1 PE=1 SV=4	2424.43
A8MYV0	A8MYV0	DCDC2C	0.0474366	Doublecortin domain-containing protein 2C OS=Homo sapiens OX=9606 GN=DCDC2C PE=1 SV=4	7504.75	5870.99	2418.87		P35908;Q5XKE5	P35908	KRT2	0.458396	Keratin_ type II cytoskeletal 2 epidermal OS=Homo sapiens OX=9606 GN=KRT2 PE=1 SV=2	5695.08		P24539	P24539	ATP5PB	0.527055	ATP synthase F(0) complex subunit B1_ mitochondrial OS=Homo sapiens OX=9606 GN=ATP5PB PE=1 SV=2	4937.19		A8MYV0	A8MYV0	DCDC2C	0.0474366	Doublecortin domain-containing protein 2C OS=Homo sapiens OX=9606 GN=DCDC2C PE=1 SV=4	2418.87
Q9BWH2	Q9BWH2	FUNDC2	0.979225	FUN14 domain-containing protein 2 OS=Homo sapiens OX=9606 GN=FUNDC2 PE=1 SV=2	2248.11	3068.62	2400.44		P29803;P08559	P29803	PDHA2	0.327276	Pyruvate dehydrogenase E1 component subunit alpha_ testis-specific form_ mitochondrial OS=Homo sapiens OX=9606 GN=PDHA2 PE=1 SV=1	5662.73		Q68DA7	Q68DA7	FMN1	2.00459e-06	Formin-1 OS=Homo sapiens OX=9606 GN=FMN1 PE=1 SV=3	4912.68		Q9BWH2	Q9BWH2	FUNDC2	0.979225	FUN14 domain-containing protein 2 OS=Homo sapiens OX=9606 GN=FUNDC2 PE=1 SV=2	2400.44
Q58FF8	Q58FF8	HSP90AB2P	0.734132	Putative heat shock protein HSP 90-beta 2 OS=Homo sapiens OX=9606 GN=HSP90AB2P PE=1 SV=2	1558.2	967.247	2388.9		P49223	P49223	SPINT3	0.158547	Kunitz-type protease inhibitor 3 OS=Homo sapiens OX=9606 GN=SPINT3 PE=3 SV=3	5661.84		O43639	O43639	NCK2	0.000554416	Cytoplasmic protein NCK2 OS=Homo sapiens OX=9606 GN=NCK2 PE=1 SV=2	4831.03		Q58FF8	Q58FF8	HSP90AB2P	0.734132	Putative heat shock protein HSP 90-beta 2 OS=Homo sapiens OX=9606 GN=HSP90AB2P PE=1 SV=2	2388.9
Q8IYT4	Q8IYT4	KATNAL2	0.612354	Katanin p60 ATPase-containing subunit A-like 2 OS=Homo sapiens OX=9606 GN=KATNAL2 PE=1 SV=3	3338.87	2629.76	2384.74		Q99623	Q99623	PHB2	0.062136	Prohibitin-2 OS=Homo sapiens OX=9606 GN=PHB2 PE=1 SV=2	5640.41		Q9UKJ8	Q9UKJ8	ADAM21	0.000623061	Disintegrin and metalloproteinase domain-containing protein 21 OS=Homo sapiens OX=9606 GN=ADAM21 PE=1 SV=2	4644.34		Q8IYT4	Q8IYT4	KATNAL2	0.612354	Katanin p60 ATPase-containing subunit A-like 2 OS=Homo sapiens OX=9606 GN=KATNAL2 PE=1 SV=3	2384.74
Q7RTP6	Q7RTP6	MICAL3	0.635004	[F-actin]-monooxygenase MICAL3 OS=Homo sapiens OX=9606 GN=MICAL3 PE=1 SV=2	3015.32	2263.77	2378.19		Q5T655;Q9UBT6	Q5T655	CFAP58	0.024962	Cilia- and flagella-associated protein 58 OS=Homo sapiens OX=9606 GN=CFAP58 PE=1 SV=1	5612.17		Q8IYT1	Q8IYT1	GARIN4	0.0729785	Protein FAM71A OS=Homo sapiens OX=9606 GN=FAM71A PE=1 SV=2	4620.79		Q7RTP6	Q7RTP6	MICAL3	0.635004	[F-actin]-monooxygenase MICAL3 OS=Homo sapiens OX=9606 GN=MICAL3 PE=1 SV=2	2378.19
P18754	P18754	RCC1	5.88107e-05	Regulator of chromosome condensation OS=Homo sapiens OX=9606 GN=RCC1 PE=1 SV=1	15446	21038.6	2323.09		Q8NFH5	Q8NFH5	NUP35	0.000430382	Nucleoporin NUP35 OS=Homo sapiens OX=9606 GN=NUP35 PE=1 SV=1	5573.61		P23786	P23786	CPT2	0.000120464	Carnitine O-palmitoyltransferase 2_ mitochondrial OS=Homo sapiens OX=9606 GN=CPT2 PE=1 SV=2	4587.71		P18754	P18754	RCC1	5.88107e-05	Regulator of chromosome condensation OS=Homo sapiens OX=9606 GN=RCC1 PE=1 SV=1	2323.09
Q9BYZ2	Q9BYZ2	LDHAL6B	0.403093	L-lactate dehydrogenase A-like 6B OS=Homo sapiens OX=9606 GN=LDHAL6B PE=1 SV=3	6007.51	3548.44	2318.91		P38117	P38117	ETFB	0.00168	Electron transfer flavoprotein subunit beta OS=Homo sapiens OX=9606 GN=ETFB PE=1 SV=3	5538.1		P04179	P04179	SOD2	0.85585	Superoxide dismutase [Mn]_ mitochondrial OS=Homo sapiens OX=9606 GN=SOD2 PE=1 SV=3	4500.61		Q9BYZ2	Q9BYZ2	LDHAL6B	0.403093	L-lactate dehydrogenase A-like 6B OS=Homo sapiens OX=9606 GN=LDHAL6B PE=1 SV=3	2318.91
O14645	O14645	DNALI1	0.394607	Axonemal dynein light intermediate polypeptide 1 OS=Homo sapiens OX=9606 GN=DNALI1 PE=1 SV=2	3560.75	1924.06	2315.74		P49721	P49721	PSMB2	0.101661	Proteasome subunit beta type-2 OS=Homo sapiens OX=9606 GN=PSMB2 PE=1 SV=1	5514.07		P36873	P36873	PPP1CC	0.0331605	Serine/threonine-protein phosphatase PP1-gamma catalytic subunit OS=Homo sapiens OX=9606 GN=PPP1CC PE=1 SV=1	4473.73		O14645	O14645	DNALI1	0.394607	Axonemal dynein light intermediate polypeptide 1 OS=Homo sapiens OX=9606 GN=DNALI1 PE=1 SV=2	2315.74
Q5T9G4	Q5T9G4	ARMC12	0.00113025	Armadillo repeat-containing protein 12 OS=Homo sapiens OX=9606 GN=ARMC12 PE=1 SV=1	10405.3	11457.6	2313.41		O94905;O75477	O94905	ERLIN2	0.344746	Erlin-2 OS=Homo sapiens OX=9606 GN=ERLIN2 PE=1 SV=1	5400.63		Q14141	Q14141	SEPTIN6	0.500491	Septin-6 OS=Homo sapiens OX=9606 GN=SEPTIN6 PE=1 SV=4	4470.64		Q5T9G4	Q5T9G4	ARMC12	0.00113025	Armadillo repeat-containing protein 12 OS=Homo sapiens OX=9606 GN=ARMC12 PE=1 SV=1	2313.41
P10515	P10515	DLAT	0.00816888	Dihydrolipoyllysine-residue acetyltransferase component of pyruvate dehydrogenase complex_ mitochondrial OS=Homo sapiens OX=9606 GN=DLAT PE=1 SV=3	9681.67	8709.61	2292.42		Q96JN2	Q96JN2	CCDC136	0.390993	Coiled-coil domain-containing protein 136 OS=Homo sapiens OX=9606 GN=CCDC136 PE=1 SV=3	5366.86		P26641	P26641	EEF1G	0.544138	Elongation factor 1-gamma OS=Homo sapiens OX=9606 GN=EEF1G PE=1 SV=3	4399.75		P10515	P10515	DLAT	0.00816888	Dihydrolipoyllysine-residue acetyltransferase component of pyruvate dehydrogenase complex_ mitochondrial OS=Homo sapiens OX=9606 GN=DLAT PE=1 SV=3	2292.42
Q9H0B3	Q9H0B3	IQCN	5.18658e-05	IQ domain-containing protein N OS=Homo sapiens OX=9606 GN=IQCN PE=1 SV=1	34207.7	87384.4	2284.31		P04843	P04843	RPN1	0.00200415	Dolichyl-diphosphooligosaccharide--protein glycosyltransferase subunit 1 OS=Homo sapiens OX=9606 GN=RPN1 PE=1 SV=1	5363.65		P0DKB6	P0DKB6	MPC1L	0.385481	Mitochondrial pyruvate carrier 1-like protein OS=Homo sapiens OX=9606 GN=MPC1L PE=2 SV=1	4398.09		Q9H0B3	Q9H0B3	IQCN	5.18658e-05	IQ domain-containing protein N OS=Homo sapiens OX=9606 GN=IQCN PE=1 SV=1	2284.31
Q16610	Q16610	ECM1	0.220593	Extracellular matrix protein 1 OS=Homo sapiens OX=9606 GN=ECM1 PE=1 SV=2	467.997	491.723	2274.54		P17987	P17987	TCP1	0.234151	T-complex protein 1 subunit alpha OS=Homo sapiens OX=9606 GN=TCP1 PE=1 SV=1	5362.95		P27348	P27348	YWHAQ	0.132382	14-3-3 protein theta OS=Homo sapiens OX=9606 GN=YWHAQ PE=1 SV=1	4350.25		Q16610	Q16610	ECM1	0.220593	Extracellular matrix protein 1 OS=Homo sapiens OX=9606 GN=ECM1 PE=1 SV=2	2274.54
Q14141	Q14141	SEPTIN6	0.500491	Septin-6 OS=Homo sapiens OX=9606 GN=SEPTIN6 PE=1 SV=4	6299.91	4470.64	2270.7		P46779	P46779	RPL28	0.803312	60S ribosomal protein L28 OS=Homo sapiens OX=9606 GN=RPL28 PE=1 SV=3	5310.65		Q9NQ66	Q9NQ66	PLCB1	0.550155	1-phosphatidylinositol 4_5-bisphosphate phosphodiesterase beta-1 OS=Homo sapiens OX=9606 GN=PLCB1 PE=1 SV=1	4334.45		Q14141	Q14141	SEPTIN6	0.500491	Septin-6 OS=Homo sapiens OX=9606 GN=SEPTIN6 PE=1 SV=4	2270.7
Q9NS69	Q9NS69	TOMM22	0.166294	Mitochondrial import receptor subunit TOM22 homolog OS=Homo sapiens OX=9606 GN=TOMM22 PE=1 SV=3	917.218	224.702	2269.09		Q96N67	Q96N67	DOCK7	0.000121485	Dedicator of cytokinesis protein 7 OS=Homo sapiens OX=9606 GN=DOCK7 PE=1 SV=4	5281.78		P22492	P22492	H1-6	0.138499	Histone H1t OS=Homo sapiens OX=9606 GN=H1-6 PE=2 SV=4	4262.68		Q9NS69	Q9NS69	TOMM22	0.166294	Mitochondrial import receptor subunit TOM22 homolog OS=Homo sapiens OX=9606 GN=TOMM22 PE=1 SV=3	2269.09
O43345	O43345	ZNF208	0.848343	Zinc finger protein 208 OS=Homo sapiens OX=9606 GN=ZNF208 PE=2 SV=2	2349.79	2809.57	2229.99		P26436	P26436	ACRV1	0.583529	Acrosomal protein SP-10 OS=Homo sapiens OX=9606 GN=ACRV1 PE=1 SV=2	5251.14		Q969V4	Q969V4	TEKT1	0.306603	Tektin-1 OS=Homo sapiens OX=9606 GN=TEKT1 PE=1 SV=1	4234.06		O43345	O43345	ZNF208	0.848343	Zinc finger protein 208 OS=Homo sapiens OX=9606 GN=ZNF208 PE=2 SV=2	2229.99
Q5JUK2	Q5JUK2	SOHLH1	0.41028	Spermatogenesis- and oogenesis-specific basic helix-loop-helix-containing protein 1 OS=Homo sapiens OX=9606 GN=SOHLH1 PE=1 SV=4	3180.73	1725.18	2222.3		Q8IYT1	Q8IYT1	GARIN4	0.0729785	Protein FAM71A OS=Homo sapiens OX=9606 GN=FAM71A PE=1 SV=2	5190.44		P84243	P84243	H3-3A	0.00107924	Histone H3.3 OS=Homo sapiens OX=9606 GN=H3-3A PE=1 SV=2	4195.97		Q5JUK2	Q5JUK2	SOHLH1	0.41028	Spermatogenesis- and oogenesis-specific basic helix-loop-helix-containing protein 1 OS=Homo sapiens OX=9606 GN=SOHLH1 PE=1 SV=4	2222.3
Q969V4	Q969V4	TEKT1	0.306603	Tektin-1 OS=Homo sapiens OX=9606 GN=TEKT1 PE=1 SV=1	7037.36	4234.06	2167.13		P26641	P26641	EEF1G	0.544138	Elongation factor 1-gamma OS=Homo sapiens OX=9606 GN=EEF1G PE=1 SV=3	5136.49		Q9HAT2	Q9HAT2	SIAE	0.432697	Sialate O-acetylesterase OS=Homo sapiens OX=9606 GN=SIAE PE=1 SV=1	4184.18		Q969V4	Q969V4	TEKT1	0.306603	Tektin-1 OS=Homo sapiens OX=9606 GN=TEKT1 PE=1 SV=1	2167.13
Q9Y697	Q9Y697	NFS1	0.811863	Cysteine desulfurase_ mitochondrial OS=Homo sapiens OX=9606 GN=NFS1 PE=1 SV=3	2828.83	2833.16	2163.11		Q9NQ66	Q9NQ66	PLCB1	0.550155	1-phosphatidylinositol 4_5-bisphosphate phosphodiesterase beta-1 OS=Homo sapiens OX=9606 GN=PLCB1 PE=1 SV=1	5096.13		P38117	P38117	ETFB	0.00168	Electron transfer flavoprotein subunit beta OS=Homo sapiens OX=9606 GN=ETFB PE=1 SV=3	4175.49		Q9Y697	Q9Y697	NFS1	0.811863	Cysteine desulfurase_ mitochondrial OS=Homo sapiens OX=9606 GN=NFS1 PE=1 SV=3	2163.11
Q9H4B7	Q9H4B7	TUBB1	0.00694241	Tubulin beta-1 chain OS=Homo sapiens OX=9606 GN=TUBB1 PE=1 SV=1	14208.2	18662.7	2079.76		Q2TBE0	Q2TBE0	CWF19L2	0.0219136	CWF19-like protein 2 OS=Homo sapiens OX=9606 GN=CWF19L2 PE=1 SV=4	5079.22		Q14568	Q14568	HSP90AA2P	8.59799e-05	Heat shock protein HSP 90-alpha A2 OS=Homo sapiens OX=9606 GN=HSP90AA2P PE=1 SV=2	4162.58		Q9H4B7	Q9H4B7	TUBB1	0.00694241	Tubulin beta-1 chain OS=Homo sapiens OX=9606 GN=TUBB1 PE=1 SV=1	2079.76
Q69YQ0	Q69YQ0	SPECC1L	0.0379363	Cytospin-A OS=Homo sapiens OX=9606 GN=SPECC1L PE=1 SV=3	1911.9	245.968	2067.99		O00330	O00330	PDHX	0.000224231	Pyruvate dehydrogenase protein X component_ mitochondrial OS=Homo sapiens OX=9606 GN=PDHX PE=1 SV=3	5059.57		P00330	P00330	ADH1	0.00013683	Alcohol dehydrogenase 1 OS=Saccharomyces cerevisiae (strain ATCC 204508 / S288c) OX=559292 GN=ADH1 PE=1 SV=5	4107.95		Q69YQ0	Q69YQ0	SPECC1L	0.0379363	Cytospin-A OS=Homo sapiens OX=9606 GN=SPECC1L PE=1 SV=3	2067.99
Q71F78	Q71F78	LCA10	0.373773	Putative lung carcinoma-associated protein 10 OS=Homo sapiens OX=9606 GN=LCA10 PE=2 SV=1	3614.76	1908.16	2061.24		P36873	P36873	PPP1CC	0.0331605	Serine/threonine-protein phosphatase PP1-gamma catalytic subunit OS=Homo sapiens OX=9606 GN=PPP1CC PE=1 SV=1	5026.63		Q99436	Q99436	PSMB7	0.377393	Proteasome subunit beta type-7 OS=Homo sapiens OX=9606 GN=PSMB7 PE=1 SV=1	4102.97		Q71F78	Q71F78	LCA10	0.373773	Putative lung carcinoma-associated protein 10 OS=Homo sapiens OX=9606 GN=LCA10 PE=2 SV=1	2061.24
P35998	P35998	PSMC2	0.43408	26S proteasome regulatory subunit 7 OS=Homo sapiens OX=9606 GN=PSMC2 PE=1 SV=3	4151.96	2498.65	2050.4		Q562R1	Q562R1	ACTBL2	0.0036449	Beta-actin-like protein 2 OS=Homo sapiens OX=9606 GN=ACTBL2 PE=1 SV=2	5012		P35908;Q5XKE5	P35908	KRT2	0.458396	Keratin_ type II cytoskeletal 2 epidermal OS=Homo sapiens OX=9606 GN=KRT2 PE=1 SV=2	4086.04		P35998	P35998	PSMC2	0.43408	26S proteasome regulatory subunit 7 OS=Homo sapiens OX=9606 GN=PSMC2 PE=1 SV=3	2050.4
P61009	P61009	SPCS3	0.450483	Signal peptidase complex subunit 3 OS=Homo sapiens OX=9606 GN=SPCS3 PE=1 SV=1	5739.68	3557.62	2029		Q6JEL2	Q6JEL2	KLHL10	0.337865	Kelch-like protein 10 OS=Homo sapiens OX=9606 GN=KLHL10 PE=1 SV=1	4970.3		P58340	P58340	MLF1	0.0127485	Myeloid leukemia factor 1 OS=Homo sapiens OX=9606 GN=MLF1 PE=1 SV=1	4078.19		P61009	P61009	SPCS3	0.450483	Signal peptidase complex subunit 3 OS=Homo sapiens OX=9606 GN=SPCS3 PE=1 SV=1	2029
Q5T7M4	Q5T7M4	C1QTNF12	0.00267946	Adipolin OS=Homo sapiens OX=9606 GN=C1QTNF12 PE=1 SV=2	321.184	1971.66	2011.63		Q9H6A0	Q9H6A0	DENND2D	0.0569475	DENN domain-containing protein 2D OS=Homo sapiens OX=9606 GN=DENND2D PE=1 SV=2	4965.11		Q3KQZ1	Q3KQZ1	SLC25A35	0.416453	Solute carrier family 25 member 35 OS=Homo sapiens OX=9606 GN=SLC25A35 PE=1 SV=1	4035.04		Q5T7M4	Q5T7M4	C1QTNF12	0.00267946	Adipolin OS=Homo sapiens OX=9606 GN=C1QTNF12 PE=1 SV=2	2011.63
P55084	P55084	HADHB	1.45616e-05	Trifunctional enzyme subunit beta_ mitochondrial OS=Homo sapiens OX=9606 GN=HADHB PE=1 SV=3	11968.9	16258.5	1977.55		Q5JRM2	Q5JRM2	CXorf66	0.563343	Uncharacterized protein CXorf66 OS=Homo sapiens OX=9606 GN=CXorf66 PE=1 SV=1	4896.27		P38159;Q96E39	P38159	RBMX	0.84741	RNA-binding motif protein_ X chromosome OS=Homo sapiens OX=9606 GN=RBMX PE=1 SV=3	4032.99		P55084	P55084	HADHB	1.45616e-05	Trifunctional enzyme subunit beta_ mitochondrial OS=Homo sapiens OX=9606 GN=HADHB PE=1 SV=3	1977.55
Q8IYS8	Q8IYS8	BOD1L2	0.661038	Biorientation of chromosomes in cell division protein 1-like 2 OS=Homo sapiens OX=9606 GN=BOD1L2 PE=1 SV=2	3812.46	3900.86	1975.29		Q5CZ79;Q5SQ80;Q5TYW2;Q5VUR7;Q4UJ75;Q8NF67	Q5CZ79	ANKRD20A8P	0.00102895	Ankyrin repeat domain-containing protein 20B OS=Homo sapiens OX=9606 GN=ANKRD20A8P PE=2 SV=2	4874.2		Q8NB12	Q8NB12	SMYD1	1.49768e-07	Histone-lysine N-methyltransferase SMYD1 OS=Homo sapiens OX=9606 GN=SMYD1 PE=1 SV=1	3993.73		Q8IYS8	Q8IYS8	BOD1L2	0.661038	Biorientation of chromosomes in cell division protein 1-like 2 OS=Homo sapiens OX=9606 GN=BOD1L2 PE=1 SV=2	1975.29
Q16854	Q16854	DGUOK	0.0614475	Deoxyguanosine kinase_ mitochondrial OS=Homo sapiens OX=9606 GN=DGUOK PE=1 SV=2	112.073	18.543	1964.78		P62263	P62263	RPS14	0.156724	40S ribosomal protein S14 OS=Homo sapiens OX=9606 GN=RPS14 PE=1 SV=3	4681.11		Q96RT6	Q96RT6	CTAGE1	0.0902797	cTAGE family member 2 OS=Homo sapiens OX=9606 GN=CTAGE1 PE=1 SV=2	3989.64		Q16854	Q16854	DGUOK	0.0614475	Deoxyguanosine kinase_ mitochondrial OS=Homo sapiens OX=9606 GN=DGUOK PE=1 SV=2	1964.78
Q14409	Q14409	GK3P	0.783518	Glycerol kinase 3 OS=Homo sapiens OX=9606 GN=GK3P PE=2 SV=2	1809.64	1897.84	1960.85		Q14393	Q14393	GAS6	0.000855632	Growth arrest-specific protein 6 OS=Homo sapiens OX=9606 GN=GAS6 PE=1 SV=3	4652.12		Q5T871	Q5T871	LELP1	0.354425	Late cornified envelope-like proline-rich protein 1 OS=Homo sapiens OX=9606 GN=LELP1 PE=1 SV=1	3910.58		Q14409	Q14409	GK3P	0.783518	Glycerol kinase 3 OS=Homo sapiens OX=9606 GN=GK3P PE=2 SV=2	1960.85
P50990	P50990	CCT8	0.424356	T-complex protein 1 subunit theta OS=Homo sapiens OX=9606 GN=CCT8 PE=1 SV=4	4379.01	2271.69	1955.38		P02743	P02743	APCS	0.0384248	Serum amyloid P-component OS=Homo sapiens OX=9606 GN=APCS PE=1 SV=2	4526.9		P28070	P28070	PSMB4	0.017872	Proteasome subunit beta type-4 OS=Homo sapiens OX=9606 GN=PSMB4 PE=1 SV=4	3909.99		P50990	P50990	CCT8	0.424356	T-complex protein 1 subunit theta OS=Homo sapiens OX=9606 GN=CCT8 PE=1 SV=4	1955.38
P10606	P10606	COX5B	0.0105808	Cytochrome c oxidase subunit 5B_ mitochondrial OS=Homo sapiens OX=9606 GN=COX5B PE=1 SV=2	13033.6	16125.9	1904.47		P15374	P15374	UCHL3	0.359459	Ubiquitin carboxyl-terminal hydrolase isozyme L3 OS=Homo sapiens OX=9606 GN=UCHL3 PE=1 SV=1	4514.43		Q8IYS8	Q8IYS8	BOD1L2	0.661038	Biorientation of chromosomes in cell division protein 1-like 2 OS=Homo sapiens OX=9606 GN=BOD1L2 PE=1 SV=2	3900.86		P10606	P10606	COX5B	0.0105808	Cytochrome c oxidase subunit 5B_ mitochondrial OS=Homo sapiens OX=9606 GN=COX5B PE=1 SV=2	1904.47
P49189	P49189	ALDH9A1	0.333558	4-trimethylaminobutyraldehyde dehydrogenase OS=Homo sapiens OX=9606 GN=ALDH9A1 PE=1 SV=3	6017.27	1905.88	1866.28		P04179	P04179	SOD2	0.85585	Superoxide dismutase [Mn]_ mitochondrial OS=Homo sapiens OX=9606 GN=SOD2 PE=1 SV=3	4512.13		Q9NP58	Q9NP58	ABCB6	0.467264	ATP-binding cassette sub-family B member 6 OS=Homo sapiens OX=9606 GN=ABCB6 PE=1 SV=1	3895.35		P49189	P49189	ALDH9A1	0.333558	4-trimethylaminobutyraldehyde dehydrogenase OS=Homo sapiens OX=9606 GN=ALDH9A1 PE=1 SV=3	1866.28
Q9NPJ3	Q9NPJ3	ACOT13	0.432606	Acyl-coenzyme A thioesterase 13 OS=Homo sapiens OX=9606 GN=ACOT13 PE=1 SV=1	3032.35	1320.54	1857.74		Q01813	Q01813	PFKP	0.421253	ATP-dependent 6-phosphofructokinase_ platelet type OS=Homo sapiens OX=9606 GN=PFKP PE=1 SV=2	4495.73		P78406	P78406	RAE1	0.97272	mRNA export factor RAE1 OS=Homo sapiens OX=9606 GN=RAE1 PE=1 SV=1	3800.27		Q9NPJ3	Q9NPJ3	ACOT13	0.432606	Acyl-coenzyme A thioesterase 13 OS=Homo sapiens OX=9606 GN=ACOT13 PE=1 SV=1	1857.74
P0DMV8;P0DMV9;P48741	P0DMV8	HSPA1A	0.00140301	Heat shock 70 kDa protein 1A OS=Homo sapiens OX=9606 GN=HSPA1A PE=1 SV=1	4021.87	6966.12	1853.62		Q68DA7	Q68DA7	FMN1	2.00459e-06	Formin-1 OS=Homo sapiens OX=9606 GN=FMN1 PE=1 SV=3	4489.08		Q6P1J9	Q6P1J9	CDC73	2.72443e-05	Parafibromin OS=Homo sapiens OX=9606 GN=CDC73 PE=1 SV=1	3682.09		P0DMV8;P0DMV9;P48741	P0DMV8	HSPA1A	0.00140301	Heat shock 70 kDa protein 1A OS=Homo sapiens OX=9606 GN=HSPA1A PE=1 SV=1	1853.62
Q9UKR8	Q9UKR8	TSPAN16	0.133623	Tetraspanin-16 OS=Homo sapiens OX=9606 GN=TSPAN16 PE=2 SV=1	1210.72	603.963	1826.99		P84243	P84243	H3-3A	0.00107924	Histone H3.3 OS=Homo sapiens OX=9606 GN=H3-3A PE=1 SV=2	4440.9		P15056	P15056	BRAF	0.000226613	Serine/threonine-protein kinase B-raf OS=Homo sapiens OX=9606 GN=BRAF PE=1 SV=4	3675.82		Q9UKR8	Q9UKR8	TSPAN16	0.133623	Tetraspanin-16 OS=Homo sapiens OX=9606 GN=TSPAN16 PE=2 SV=1	1826.99
Q00796	Q00796	SORD	1.09057e-05	Sorbitol dehydrogenase OS=Homo sapiens OX=9606 GN=SORD PE=1 SV=4	10538.7	6813.17	1775.2		P38646	P38646	HSPA9	0.504623	Stress-70 protein_ mitochondrial OS=Homo sapiens OX=9606 GN=HSPA9 PE=1 SV=2	4402.1		Q9H503	Q9H503	BANF2	0.240935	Barrier-to-autointegration factor-like protein OS=Homo sapiens OX=9606 GN=BANF2 PE=1 SV=1	3666.51		Q00796	Q00796	SORD	1.09057e-05	Sorbitol dehydrogenase OS=Homo sapiens OX=9606 GN=SORD PE=1 SV=4	1775.2
P48643	P48643	CCT5	0.0798568	T-complex protein 1 subunit epsilon OS=Homo sapiens OX=9606 GN=CCT5 PE=1 SV=1	15569.1	2843.12	1749.57		P50990	P50990	CCT8	0.424356	T-complex protein 1 subunit theta OS=Homo sapiens OX=9606 GN=CCT8 PE=1 SV=4	4379.01		Q2TBE0	Q2TBE0	CWF19L2	0.0219136	CWF19-like protein 2 OS=Homo sapiens OX=9606 GN=CWF19L2 PE=1 SV=4	3662.9		P48643	P48643	CCT5	0.0798568	T-complex protein 1 subunit epsilon OS=Homo sapiens OX=9606 GN=CCT5 PE=1 SV=1	1749.57
Q8ND71	Q8ND71	GIMAP8	0.00367541	GTPase IMAP family member 8 OS=Homo sapiens OX=9606 GN=GIMAP8 PE=2 SV=2	13927.2	8643.5	1728.91		P13647	P13647	KRT5	0.00374392	Keratin_ type II cytoskeletal 5 OS=Homo sapiens OX=9606 GN=KRT5 PE=1 SV=3	4259.3		Q13009	Q13009	TIAM1	0.00354255	Rho guanine nucleotide exchange factor TIAM1 OS=Homo sapiens OX=9606 GN=TIAM1 PE=1 SV=2	3611.3		Q8ND71	Q8ND71	GIMAP8	0.00367541	GTPase IMAP family member 8 OS=Homo sapiens OX=9606 GN=GIMAP8 PE=2 SV=2	1728.91
P14854	P14854	COX6B1	0.567813	Cytochrome c oxidase subunit 6B1 OS=Homo sapiens OX=9606 GN=COX6B1 PE=1 SV=2	3626.27	2554.46	1706.11		P62753	P62753	RPS6	0.191564	40S ribosomal protein S6 OS=Homo sapiens OX=9606 GN=RPS6 PE=1 SV=1	4257.93		O95631	O95631	NTN1	4.40965e-05	Netrin-1 OS=Homo sapiens OX=9606 GN=NTN1 PE=1 SV=2	3602.28		P14854	P14854	COX6B1	0.567813	Cytochrome c oxidase subunit 6B1 OS=Homo sapiens OX=9606 GN=COX6B1 PE=1 SV=2	1706.11
P12277	P12277	CKB	0.0159541	Creatine kinase B-type OS=Homo sapiens OX=9606 GN=CKB PE=1 SV=1	20588.6	5524.05	1693.89		Q8N4E7	Q8N4E7	FTMT	0.568409	Ferritin_ mitochondrial OS=Homo sapiens OX=9606 GN=FTMT PE=1 SV=1	4235.56		P61009	P61009	SPCS3	0.450483	Signal peptidase complex subunit 3 OS=Homo sapiens OX=9606 GN=SPCS3 PE=1 SV=1	3557.62		P12277	P12277	CKB	0.0159541	Creatine kinase B-type OS=Homo sapiens OX=9606 GN=CKB PE=1 SV=1	1693.89
Q08722	Q08722	CD47	0.233912	Leukocyte surface antigen CD47 OS=Homo sapiens OX=9606 GN=CD47 PE=1 SV=1	6582.82	3184.22	1689.89		Q5VTH2	Q5VTH2	CFAP126	0.674152	Protein Flattop OS=Homo sapiens OX=9606 GN=CFAP126 PE=2 SV=1	4230.96		Q9BYZ2	Q9BYZ2	LDHAL6B	0.403093	L-lactate dehydrogenase A-like 6B OS=Homo sapiens OX=9606 GN=LDHAL6B PE=1 SV=3	3548.44		Q08722	Q08722	CD47	0.233912	Leukocyte surface antigen CD47 OS=Homo sapiens OX=9606 GN=CD47 PE=1 SV=1	1689.89
Q7Z401	Q7Z401	DENND4A	0.580463	C-myc promoter-binding protein OS=Homo sapiens OX=9606 GN=DENND4A PE=1 SV=2	1149.76	2225.29	1685.93		Q9NRN7	Q9NRN7	AASDHPPT	0.00632742	L-aminoadipate-semialdehyde dehydrogenase-phosphopantetheinyl transferase OS=Homo sapiens OX=9606 GN=AASDHPPT PE=1 SV=2	4200.46		Q8N4E7	Q8N4E7	FTMT	0.568409	Ferritin_ mitochondrial OS=Homo sapiens OX=9606 GN=FTMT PE=1 SV=1	3543.52		Q7Z401	Q7Z401	DENND4A	0.580463	C-myc promoter-binding protein OS=Homo sapiens OX=9606 GN=DENND4A PE=1 SV=2	1685.93
Q6P2I3;Q96GK7	Q6P2I3	FAHD2B	0.236485	Fumarylacetoacetate hydrolase domain-containing protein 2B OS=Homo sapiens OX=9606 GN=FAHD2B PE=1 SV=1	2637.51	1010.93	1655.83		P35998	P35998	PSMC2	0.43408	26S proteasome regulatory subunit 7 OS=Homo sapiens OX=9606 GN=PSMC2 PE=1 SV=3	4151.96		P13861	P13861	PRKAR2A	0.109519	cAMP-dependent protein kinase type II-alpha regulatory subunit OS=Homo sapiens OX=9606 GN=PRKAR2A PE=1 SV=2	3436.85		Q6P2I3;Q96GK7	Q6P2I3	FAHD2B	0.236485	Fumarylacetoacetate hydrolase domain-containing protein 2B OS=Homo sapiens OX=9606 GN=FAHD2B PE=1 SV=1	1655.83
O95202	O95202	LETM1	0.00111028	Mitochondrial proton/calcium exchanger protein OS=Homo sapiens OX=9606 GN=LETM1 PE=1 SV=1	5987.01	9825.25	1651.72		P0DMV8;P0DMV9;P48741	P0DMV8	HSPA1A	0.00140301	Heat shock 70 kDa protein 1A OS=Homo sapiens OX=9606 GN=HSPA1A PE=1 SV=1	4021.87		Q04695	Q04695	KRT17	0.000142399	Keratin_ type I cytoskeletal 17 OS=Homo sapiens OX=9606 GN=KRT17 PE=1 SV=2	3421.29		O95202	O95202	LETM1	0.00111028	Mitochondrial proton/calcium exchanger protein OS=Homo sapiens OX=9606 GN=LETM1 PE=1 SV=1	1651.72
O43248	O43248	HOXC11	0.343128	Homeobox protein Hox-C11 OS=Homo sapiens OX=9606 GN=HOXC11 PE=1 SV=1	490.628	253.512	1645.89		P18669;P15259	P18669	PGAM1	0.031405	Phosphoglycerate mutase 1 OS=Homo sapiens OX=9606 GN=PGAM1 PE=1 SV=2	4012.51		P59190	P59190	RAB15	3.20545e-07	Ras-related protein Rab-15 OS=Homo sapiens OX=9606 GN=RAB15 PE=1 SV=1	3415.64		O43248	O43248	HOXC11	0.343128	Homeobox protein Hox-C11 OS=Homo sapiens OX=9606 GN=HOXC11 PE=1 SV=1	1645.89
P02533	P02533	KRT14	1.67574e-06	Keratin_ type I cytoskeletal 14 OS=Homo sapiens OX=9606 GN=KRT14 PE=1 SV=4	18114.2	29361.2	1636.27		Q16816	Q16816	PHKG1	0.0172994	Phosphorylase b kinase gamma catalytic chain_ skeletal muscle/heart isoform OS=Homo sapiens OX=9606 GN=PHKG1 PE=2 SV=3	4001.88		P38646	P38646	HSPA9	0.504623	Stress-70 protein_ mitochondrial OS=Homo sapiens OX=9606 GN=HSPA9 PE=1 SV=2	3415.44		P02533	P02533	KRT14	1.67574e-06	Keratin_ type I cytoskeletal 14 OS=Homo sapiens OX=9606 GN=KRT14 PE=1 SV=4	1636.27
P36873	P36873	PPP1CC	0.0331605	Serine/threonine-protein phosphatase PP1-gamma catalytic subunit OS=Homo sapiens OX=9606 GN=PPP1CC PE=1 SV=1	5026.63	4473.73	1621.89		Q9H503	Q9H503	BANF2	0.240935	Barrier-to-autointegration factor-like protein OS=Homo sapiens OX=9606 GN=BANF2 PE=1 SV=1	3928.68		Q2T9L4	Q2T9L4	INSYN1	0.912709	Inhibitory synaptic factor 1 OS=Homo sapiens OX=9606 GN=INSYN1 PE=1 SV=1	3312.08		P36873	P36873	PPP1CC	0.0331605	Serine/threonine-protein phosphatase PP1-gamma catalytic subunit OS=Homo sapiens OX=9606 GN=PPP1CC PE=1 SV=1	1621.89
Q96PU9	Q96PU9	ODF3	0.000107464	Outer dense fiber protein 3 OS=Homo sapiens OX=9606 GN=ODF3 PE=1 SV=1	10492.2	8709.04	1605.84		Q504Y0;Q13572	Q504Y0	SLC39A12	0.722715	Zinc transporter ZIP12 OS=Homo sapiens OX=9606 GN=SLC39A12 PE=2 SV=3	3917.72		Q96RQ9	Q96RQ9	IL4I1	0.729193	L-amino-acid oxidase OS=Homo sapiens OX=9606 GN=IL4I1 PE=1 SV=1	3263.57		Q96PU9	Q96PU9	ODF3	0.000107464	Outer dense fiber protein 3 OS=Homo sapiens OX=9606 GN=ODF3 PE=1 SV=1	1605.84
P58340	P58340	MLF1	0.0127485	Myeloid leukemia factor 1 OS=Homo sapiens OX=9606 GN=MLF1 PE=1 SV=1	5995.81	4078.19	1602.73		Q8N865	Q8N865	C7orf31	0.482621	Uncharacterized protein C7orf31 OS=Homo sapiens OX=9606 GN=C7orf31 PE=1 SV=3	3890.76		Q9UBX3	Q9UBX3	SLC25A10	0.00307831	Mitochondrial dicarboxylate carrier OS=Homo sapiens OX=9606 GN=SLC25A10 PE=1 SV=2	3255.59		P58340	P58340	MLF1	0.0127485	Myeloid leukemia factor 1 OS=Homo sapiens OX=9606 GN=MLF1 PE=1 SV=1	1602.73
P33121;Q9ULC5	P33121	ACSL1	5.59862e-05	Long-chain-fatty-acid--CoA ligase 1 OS=Homo sapiens OX=9606 GN=ACSL1 PE=1 SV=1	66366	119918	1580.47		Q96M98	Q96M98	PACRG	0.37974	Parkin coregulated gene protein OS=Homo sapiens OX=9606 GN=PACRG PE=1 SV=2	3878.58		Q562R1	Q562R1	ACTBL2	0.0036449	Beta-actin-like protein 2 OS=Homo sapiens OX=9606 GN=ACTBL2 PE=1 SV=2	3219.07		P33121;Q9ULC5	P33121	ACSL1	5.59862e-05	Long-chain-fatty-acid--CoA ligase 1 OS=Homo sapiens OX=9606 GN=ACSL1 PE=1 SV=1	1580.47
A6NFH5	A6NFH5	FABP12	0.48016	Fatty acid-binding protein 12 OS=Homo sapiens OX=9606 GN=FABP12 PE=2 SV=2	817.684	1014.31	1579.55		Q8IYS8	Q8IYS8	BOD1L2	0.661038	Biorientation of chromosomes in cell division protein 1-like 2 OS=Homo sapiens OX=9606 GN=BOD1L2 PE=1 SV=2	3812.46		Q08722	Q08722	CD47	0.233912	Leukocyte surface antigen CD47 OS=Homo sapiens OX=9606 GN=CD47 PE=1 SV=1	3184.22		A6NFH5	A6NFH5	FABP12	0.48016	Fatty acid-binding protein 12 OS=Homo sapiens OX=9606 GN=FABP12 PE=2 SV=2	1579.55
P84243	P84243	H3-3A	0.00107924	Histone H3.3 OS=Homo sapiens OX=9606 GN=H3-3A PE=1 SV=2	4440.9	4195.97	1570.16		P12036	P12036	NEFH	0.00168285	Neurofilament heavy polypeptide OS=Homo sapiens OX=9606 GN=NEFH PE=1 SV=4	3771.3		Q3ZCM7	Q3ZCM7	TUBB8	2.40667e-06	Tubulin beta-8 chain OS=Homo sapiens OX=9606 GN=TUBB8 PE=1 SV=2	3133.42		P84243	P84243	H3-3A	0.00107924	Histone H3.3 OS=Homo sapiens OX=9606 GN=H3-3A PE=1 SV=2	1570.16
P05154	P05154	SERPINA5	0.184024	Plasma serine protease inhibitor OS=Homo sapiens OX=9606 GN=SERPINA5 PE=1 SV=3	3624.43	577.596	1559.21		P63261;Q9BYX7	P63261	ACTG1	0.00144926	Actin_ cytoplasmic 2 OS=Homo sapiens OX=9606 GN=ACTG1 PE=1 SV=1	3708.61		P59665;P59666	P59665	DEFA1	0.0144543	Neutrophil defensin 1 OS=Homo sapiens OX=9606 GN=DEFA1 PE=1 SV=1	3126.49		P05154	P05154	SERPINA5	0.184024	Plasma serine protease inhibitor OS=Homo sapiens OX=9606 GN=SERPINA5 PE=1 SV=3	1559.21
P31947	P31947	SFN	0.784996	14-3-3 protein sigma OS=Homo sapiens OX=9606 GN=SFN PE=1 SV=1	818.3	1202.57	1551.93		Q6NXR0	Q6NXR0	IRGC	0.00373237	Interferon-inducible GTPase 5 OS=Homo sapiens OX=9606 GN=IRGC PE=1 SV=1	3694.01		P16219	P16219	ACADS	0.0100345	Short-chain specific acyl-CoA dehydrogenase_ mitochondrial OS=Homo sapiens OX=9606 GN=ACADS PE=1 SV=1	3102.96		P31947	P31947	SFN	0.784996	14-3-3 protein sigma OS=Homo sapiens OX=9606 GN=SFN PE=1 SV=1	1551.93
Q6JEL2	Q6JEL2	KLHL10	0.337865	Kelch-like protein 10 OS=Homo sapiens OX=9606 GN=KLHL10 PE=1 SV=1	4970.3	2285.68	1518.4		Q9UPU3	Q9UPU3	SORCS3	0.012138	VPS10 domain-containing receptor SorCS3 OS=Homo sapiens OX=9606 GN=SORCS3 PE=1 SV=2	3671.02		P48047	P48047	ATP5PO	0.0318478	ATP synthase subunit O_ mitochondrial OS=Homo sapiens OX=9606 GN=ATP5PO PE=1 SV=1	3097.06		Q6JEL2	Q6JEL2	KLHL10	0.337865	Kelch-like protein 10 OS=Homo sapiens OX=9606 GN=KLHL10 PE=1 SV=1	1518.4
Q8IWS0	Q8IWS0	PHF6	0.35887	PHD finger protein 6 OS=Homo sapiens OX=9606 GN=PHF6 PE=1 SV=1	472.562	569.527	1507.64		P62195	P62195	PSMC5	0.00180338	26S proteasome regulatory subunit 8 OS=Homo sapiens OX=9606 GN=PSMC5 PE=1 SV=1	3668.41		Q9BWH2	Q9BWH2	FUNDC2	0.979225	FUN14 domain-containing protein 2 OS=Homo sapiens OX=9606 GN=FUNDC2 PE=1 SV=2	3068.62		Q8IWS0	Q8IWS0	PHF6	0.35887	PHD finger protein 6 OS=Homo sapiens OX=9606 GN=PHF6 PE=1 SV=1	1507.64
P56381;Q5VTU8	P56381	ATP5F1E	0.444446	ATP synthase subunit epsilon_ mitochondrial OS=Homo sapiens OX=9606 GN=ATP5F1E PE=1 SV=2	1532.18	1116.34	1501.22		P62258	P62258	YWHAE	0.240518	14-3-3 protein epsilon OS=Homo sapiens OX=9606 GN=YWHAE PE=1 SV=1	3651.59		A6NMS7;A6NM11;O60309	A6NMS7	LRRC37A	0.0716595	Leucine-rich repeat-containing protein 37A OS=Homo sapiens OX=9606 GN=LRRC37A PE=2 SV=3	3042.83		P56381;Q5VTU8	P56381	ATP5F1E	0.444446	ATP synthase subunit epsilon_ mitochondrial OS=Homo sapiens OX=9606 GN=ATP5F1E PE=1 SV=2	1501.22
P35613	P35613	BSG	0.00929825	Basigin OS=Homo sapiens OX=9606 GN=BSG PE=1 SV=2	107.4	20.5334	1461.19		P14854	P14854	COX6B1	0.567813	Cytochrome c oxidase subunit 6B1 OS=Homo sapiens OX=9606 GN=COX6B1 PE=1 SV=2	3626.27		Q01813	Q01813	PFKP	0.421253	ATP-dependent 6-phosphofructokinase_ platelet type OS=Homo sapiens OX=9606 GN=PFKP PE=1 SV=2	2997.7		P35613	P35613	BSG	0.00929825	Basigin OS=Homo sapiens OX=9606 GN=BSG PE=1 SV=2	1461.19
O94905;O75477	O94905	ERLIN2	0.344746	Erlin-2 OS=Homo sapiens OX=9606 GN=ERLIN2 PE=1 SV=1	5400.63	1899.49	1458.96		P05154	P05154	SERPINA5	0.184024	Plasma serine protease inhibitor OS=Homo sapiens OX=9606 GN=SERPINA5 PE=1 SV=3	3624.43		P62249	P62249	RPS16	3.78277e-05	40S ribosomal protein S16 OS=Homo sapiens OX=9606 GN=RPS16 PE=1 SV=2	2985		O94905;O75477	O94905	ERLIN2	0.344746	Erlin-2 OS=Homo sapiens OX=9606 GN=ERLIN2 PE=1 SV=1	1458.96
Q5T655;Q9UBT6	Q5T655	CFAP58	0.024962	Cilia- and flagella-associated protein 58 OS=Homo sapiens OX=9606 GN=CFAP58 PE=1 SV=1	5612.17	14999.9	1450.85		Q71F78	Q71F78	LCA10	0.373773	Putative lung carcinoma-associated protein 10 OS=Homo sapiens OX=9606 GN=LCA10 PE=2 SV=1	3614.76		P49721	P49721	PSMB2	0.101661	Proteasome subunit beta type-2 OS=Homo sapiens OX=9606 GN=PSMB2 PE=1 SV=1	2951		Q5T655;Q9UBT6	Q5T655	CFAP58	0.024962	Cilia- and flagella-associated protein 58 OS=Homo sapiens OX=9606 GN=CFAP58 PE=1 SV=1	1450.85
Q3KQZ1	Q3KQZ1	SLC25A35	0.416453	Solute carrier family 25 member 35 OS=Homo sapiens OX=9606 GN=SLC25A35 PE=1 SV=1	2289.82	4035.04	1437.08		P16219	P16219	ACADS	0.0100345	Short-chain specific acyl-CoA dehydrogenase_ mitochondrial OS=Homo sapiens OX=9606 GN=ACADS PE=1 SV=1	3587.47		P29803;P08559	P29803	PDHA2	0.327276	Pyruvate dehydrogenase E1 component subunit alpha_ testis-specific form_ mitochondrial OS=Homo sapiens OX=9606 GN=PDHA2 PE=1 SV=1	2933.2		Q3KQZ1	Q3KQZ1	SLC25A35	0.416453	Solute carrier family 25 member 35 OS=Homo sapiens OX=9606 GN=SLC25A35 PE=1 SV=1	1437.08
P49755	P49755	TMED10	0.000220005	Transmembrane emp24 domain-containing protein 10 OS=Homo sapiens OX=9606 GN=TMED10 PE=1 SV=2	3125.17	6295.45	1429.89		Q8TC36	Q8TC36	SUN5	0.0294079	SUN domain-containing protein 5 OS=Homo sapiens OX=9606 GN=SUN5 PE=1 SV=1	3564.3		O00330	O00330	PDHX	0.000224231	Pyruvate dehydrogenase protein X component_ mitochondrial OS=Homo sapiens OX=9606 GN=PDHX PE=1 SV=3	2893.51		P49755	P49755	TMED10	0.000220005	Transmembrane emp24 domain-containing protein 10 OS=Homo sapiens OX=9606 GN=TMED10 PE=1 SV=2	1429.89
P20020	P20020	ATP2B1	0.397436	Plasma membrane calcium-transporting ATPase 1 OS=Homo sapiens OX=9606 GN=ATP2B1 PE=1 SV=4	525.428	386.866	1427.87		O14645	O14645	DNALI1	0.394607	Axonemal dynein light intermediate polypeptide 1 OS=Homo sapiens OX=9606 GN=DNALI1 PE=1 SV=2	3560.75		P25788	P25788	PSMA3	0.156965	Proteasome subunit alpha type-3 OS=Homo sapiens OX=9606 GN=PSMA3 PE=1 SV=2	2879.75		P20020	P20020	ATP2B1	0.397436	Plasma membrane calcium-transporting ATPase 1 OS=Homo sapiens OX=9606 GN=ATP2B1 PE=1 SV=4	1427.87
P38117	P38117	ETFB	0.00168	Electron transfer flavoprotein subunit beta OS=Homo sapiens OX=9606 GN=ETFB PE=1 SV=3	5538.1	4175.49	1404.99		P27824	P27824	CANX	0.436234	Calnexin OS=Homo sapiens OX=9606 GN=CANX PE=1 SV=2	3520.48		Q9HC21	Q9HC21	SLC25A19	0.000260898	Mitochondrial thiamine pyrophosphate carrier OS=Homo sapiens OX=9606 GN=SLC25A19 PE=1 SV=1	2843.82		P38117	P38117	ETFB	0.00168	Electron transfer flavoprotein subunit beta OS=Homo sapiens OX=9606 GN=ETFB PE=1 SV=3	1404.99
P25788	P25788	PSMA3	0.156965	Proteasome subunit alpha type-3 OS=Homo sapiens OX=9606 GN=PSMA3 PE=1 SV=2	8981.19	2879.75	1402.82		Q58FF3	Q58FF3	HSP90B2P	0.0056522	Putative endoplasmin-like protein OS=Homo sapiens OX=9606 GN=HSP90B2P PE=5 SV=1	3438.22		P48643	P48643	CCT5	0.0798568	T-complex protein 1 subunit epsilon OS=Homo sapiens OX=9606 GN=CCT5 PE=1 SV=1	2843.12		P25788	P25788	PSMA3	0.156965	Proteasome subunit alpha type-3 OS=Homo sapiens OX=9606 GN=PSMA3 PE=1 SV=2	1402.82
P49368	P49368	CCT3	0.371872	T-complex protein 1 subunit gamma OS=Homo sapiens OX=9606 GN=CCT3 PE=1 SV=4	3293.05	1249.24	1396.1		Q8IYT4	Q8IYT4	KATNAL2	0.612354	Katanin p60 ATPase-containing subunit A-like 2 OS=Homo sapiens OX=9606 GN=KATNAL2 PE=1 SV=3	3338.87		P13639	P13639	EEF2	0.0521245	Elongation factor 2 OS=Homo sapiens OX=9606 GN=EEF2 PE=1 SV=4	2842.31		P49368	P49368	CCT3	0.371872	T-complex protein 1 subunit gamma OS=Homo sapiens OX=9606 GN=CCT3 PE=1 SV=4	1396.1
Q6URK8	Q6URK8	TEPP	2.57152e-05	Testis_ prostate and placenta-expressed protein OS=Homo sapiens OX=9606 GN=TEPP PE=2 SV=3	8492.49	15763.2	1382.25		Q8IZ96	Q8IZ96	CMTM1	0.208338	CKLF-like MARVEL transmembrane domain-containing protein 1 OS=Homo sapiens OX=9606 GN=CMTM1 PE=2 SV=1	3319.37		Q9Y697	Q9Y697	NFS1	0.811863	Cysteine desulfurase_ mitochondrial OS=Homo sapiens OX=9606 GN=NFS1 PE=1 SV=3	2833.16		Q6URK8	Q6URK8	TEPP	2.57152e-05	Testis_ prostate and placenta-expressed protein OS=Homo sapiens OX=9606 GN=TEPP PE=2 SV=3	1382.25
Q8N1F7	Q8N1F7	NUP93	0.662073	Nuclear pore complex protein Nup93 OS=Homo sapiens OX=9606 GN=NUP93 PE=1 SV=2	2654.66	2550.42	1368.82		Q8TBY8	Q8TBY8	PMFBP1	0.0157169	Polyamine-modulated factor 1-binding protein 1 OS=Homo sapiens OX=9606 GN=PMFBP1 PE=1 SV=3	3311.49		O43345	O43345	ZNF208	0.848343	Zinc finger protein 208 OS=Homo sapiens OX=9606 GN=ZNF208 PE=2 SV=2	2809.57		Q8N1F7	Q8N1F7	NUP93	0.662073	Nuclear pore complex protein Nup93 OS=Homo sapiens OX=9606 GN=NUP93 PE=1 SV=2	1368.82
O95678	O95678	KRT75	0.0745137	Keratin_ type II cytoskeletal 75 OS=Homo sapiens OX=9606 GN=KRT75 PE=1 SV=2	644.848	154.886	1356.62		P49368	P49368	CCT3	0.371872	T-complex protein 1 subunit gamma OS=Homo sapiens OX=9606 GN=CCT3 PE=1 SV=4	3293.05		P06702	P06702	S100A9	1.26778e-05	Protein S100-A9 OS=Homo sapiens OX=9606 GN=S100A9 PE=1 SV=1	2804.11		O95678	O95678	KRT75	0.0745137	Keratin_ type II cytoskeletal 75 OS=Homo sapiens OX=9606 GN=KRT75 PE=1 SV=2	1356.62
P31930	P31930	UQCRC1	2.62349e-05	Cytochrome b-c1 complex subunit 1_ mitochondrial OS=Homo sapiens OX=9606 GN=UQCRC1 PE=1 SV=3	15197.4	29731.9	1349.67		Q9P2R7	Q9P2R7	SUCLA2	0.222571	Succinate--CoA ligase [ADP-forming] subunit beta_ mitochondrial OS=Homo sapiens OX=9606 GN=SUCLA2 PE=1 SV=3	3276.13		Q9NWW6	Q9NWW6	NMRK1	0.00256727	Nicotinamide riboside kinase 1 OS=Homo sapiens OX=9606 GN=NMRK1 PE=1 SV=1	2777.27		P31930	P31930	UQCRC1	2.62349e-05	Cytochrome b-c1 complex subunit 1_ mitochondrial OS=Homo sapiens OX=9606 GN=UQCRC1 PE=1 SV=3	1349.67
Q8IZ96	Q8IZ96	CMTM1	0.208338	CKLF-like MARVEL transmembrane domain-containing protein 1 OS=Homo sapiens OX=9606 GN=CMTM1 PE=2 SV=1	3319.37	1132.52	1329.45		Q96D96	Q96D96	HVCN1	0.380023	Voltage-gated hydrogen channel 1 OS=Homo sapiens OX=9606 GN=HVCN1 PE=1 SV=1	3274.04		P63261;Q9BYX7	P63261	ACTG1	0.00144926	Actin_ cytoplasmic 2 OS=Homo sapiens OX=9606 GN=ACTG1 PE=1 SV=1	2739.17		Q8IZ96	Q8IZ96	CMTM1	0.208338	CKLF-like MARVEL transmembrane domain-containing protein 1 OS=Homo sapiens OX=9606 GN=CMTM1 PE=2 SV=1	1329.45
P48047	P48047	ATP5PO	0.0318478	ATP synthase subunit O_ mitochondrial OS=Homo sapiens OX=9606 GN=ATP5PO PE=1 SV=1	6873.65	3097.06	1320.27		P78406	P78406	RAE1	0.97272	mRNA export factor RAE1 OS=Homo sapiens OX=9606 GN=RAE1 PE=1 SV=1	3272.47		P62987	P62987	UBA52	0.0804475	Ubiquitin-60S ribosomal protein L40 OS=Homo sapiens OX=9606 GN=UBA52 PE=1 SV=2	2713.66		P48047	P48047	ATP5PO	0.0318478	ATP synthase subunit O_ mitochondrial OS=Homo sapiens OX=9606 GN=ATP5PO PE=1 SV=1	1320.27
P49721	P49721	PSMB2	0.101661	Proteasome subunit beta type-2 OS=Homo sapiens OX=9606 GN=PSMB2 PE=1 SV=1	5514.07	2951	1288.76		Q5JUK2	Q5JUK2	SOHLH1	0.41028	Spermatogenesis- and oogenesis-specific basic helix-loop-helix-containing protein 1 OS=Homo sapiens OX=9606 GN=SOHLH1 PE=1 SV=4	3180.73		P13637	P13637	ATP1A3	0.000878781	Sodium/potassium-transporting ATPase subunit alpha-3 OS=Homo sapiens OX=9606 GN=ATP1A3 PE=1 SV=3	2701.18		P49721	P49721	PSMB2	0.101661	Proteasome subunit beta type-2 OS=Homo sapiens OX=9606 GN=PSMB2 PE=1 SV=1	1288.76
Q6PGP7	Q6PGP7	TTC37	0.103842	Tetratricopeptide repeat protein 37 OS=Homo sapiens OX=9606 GN=TTC37 PE=1 SV=1	215.402	389.517	1277.04		Q14974	Q14974	KPNB1	0.272961	Importin subunit beta-1 OS=Homo sapiens OX=9606 GN=KPNB1 PE=1 SV=2	3153.9		Q13367	Q13367	AP3B2	0.00360766	AP-3 complex subunit beta-2 OS=Homo sapiens OX=9606 GN=AP3B2 PE=1 SV=2	2663.84		Q6PGP7	Q6PGP7	TTC37	0.103842	Tetratricopeptide repeat protein 37 OS=Homo sapiens OX=9606 GN=TTC37 PE=1 SV=1	1277.04
Q9BUF5	Q9BUF5	TUBB6	0.439197	Tubulin beta-6 chain OS=Homo sapiens OX=9606 GN=TUBB6 PE=1 SV=1	1740.6	1360.89	1276.44		P26373	P26373	RPL13	0.145966	60S ribosomal protein L13 OS=Homo sapiens OX=9606 GN=RPL13 PE=1 SV=4	3125.51		Q8IYT4	Q8IYT4	KATNAL2	0.612354	Katanin p60 ATPase-containing subunit A-like 2 OS=Homo sapiens OX=9606 GN=KATNAL2 PE=1 SV=3	2629.76		Q9BUF5	Q9BUF5	TUBB6	0.439197	Tubulin beta-6 chain OS=Homo sapiens OX=9606 GN=TUBB6 PE=1 SV=1	1276.44
P27105	P27105	STOM	0.451489	Stomatin OS=Homo sapiens OX=9606 GN=STOM PE=1 SV=3	1223.86	564.78	1268.5		P49755	P49755	TMED10	0.000220005	Transmembrane emp24 domain-containing protein 10 OS=Homo sapiens OX=9606 GN=TMED10 PE=1 SV=2	3125.17		P15374	P15374	UCHL3	0.359459	Ubiquitin carboxyl-terminal hydrolase isozyme L3 OS=Homo sapiens OX=9606 GN=UCHL3 PE=1 SV=1	2608.67		P27105	P27105	STOM	0.451489	Stomatin OS=Homo sapiens OX=9606 GN=STOM PE=1 SV=3	1268.5
Q9H4K1	Q9H4K1	RIBC2	7.9499e-05	RIB43A-like with coiled-coils protein 2 OS=Homo sapiens OX=9606 GN=RIBC2 PE=1 SV=2	18870.1	13088	1257.92		P36954	P36954	POLR2I	0.00146603	DNA-directed RNA polymerase II subunit RPB9 OS=Homo sapiens OX=9606 GN=POLR2I PE=1 SV=1	3087.38		Q58FF3	Q58FF3	HSP90B2P	0.0056522	Putative endoplasmin-like protein OS=Homo sapiens OX=9606 GN=HSP90B2P PE=5 SV=1	2583.95		Q9H4K1	Q9H4K1	RIBC2	7.9499e-05	RIB43A-like with coiled-coils protein 2 OS=Homo sapiens OX=9606 GN=RIBC2 PE=1 SV=2	1257.92
Q96D96	Q96D96	HVCN1	0.380023	Voltage-gated hydrogen channel 1 OS=Homo sapiens OX=9606 GN=HVCN1 PE=1 SV=1	3274.04	1257.22	1253.55		Q9NPJ3	Q9NPJ3	ACOT13	0.432606	Acyl-coenzyme A thioesterase 13 OS=Homo sapiens OX=9606 GN=ACOT13 PE=1 SV=1	3032.35		P13929	P13929	ENO3	0.698858	Beta-enolase OS=Homo sapiens OX=9606 GN=ENO3 PE=1 SV=5	2581.57		Q96D96	Q96D96	HVCN1	0.380023	Voltage-gated hydrogen channel 1 OS=Homo sapiens OX=9606 GN=HVCN1 PE=1 SV=1	1253.55
Q8WW32	Q8WW32	HMGB4	0.115869	High mobility group protein B4 OS=Homo sapiens OX=9606 GN=HMGB4 PE=1 SV=2	0	0	1234.93		Q7RTP6	Q7RTP6	MICAL3	0.635004	[F-actin]-monooxygenase MICAL3 OS=Homo sapiens OX=9606 GN=MICAL3 PE=1 SV=2	3015.32		P14854	P14854	COX6B1	0.567813	Cytochrome c oxidase subunit 6B1 OS=Homo sapiens OX=9606 GN=COX6B1 PE=1 SV=2	2554.46		Q8WW32	Q8WW32	HMGB4	0.115869	High mobility group protein B4 OS=Homo sapiens OX=9606 GN=HMGB4 PE=1 SV=2	1234.93
P31321	P31321	PRKAR1B	0.122556	cAMP-dependent protein kinase type I-beta regulatory subunit OS=Homo sapiens OX=9606 GN=PRKAR1B PE=1 SV=4	15.8994	0	1232.27		P63244	P63244	RACK1	0.487248	Receptor of activated protein C kinase 1 OS=Homo sapiens OX=9606 GN=RACK1 PE=1 SV=3	2993.88		Q8N1F7	Q8N1F7	NUP93	0.662073	Nuclear pore complex protein Nup93 OS=Homo sapiens OX=9606 GN=NUP93 PE=1 SV=2	2550.42		P31321	P31321	PRKAR1B	0.122556	cAMP-dependent protein kinase type I-beta regulatory subunit OS=Homo sapiens OX=9606 GN=PRKAR1B PE=1 SV=4	1232.27
Q14568	Q14568	HSP90AA2P	8.59799e-05	Heat shock protein HSP 90-alpha A2 OS=Homo sapiens OX=9606 GN=HSP90AA2P PE=1 SV=2	16409.9	4162.58	1229.85		Q9NP86	Q9NP86	CABP5	0.00727467	Calcium-binding protein 5 OS=Homo sapiens OX=9606 GN=CABP5 PE=1 SV=1	2949.89		P17019	P17019	ZNF708	0.00908736	Zinc finger protein 708 OS=Homo sapiens OX=9606 GN=ZNF708 PE=1 SV=6	2550.08		Q14568	Q14568	HSP90AA2P	8.59799e-05	Heat shock protein HSP 90-alpha A2 OS=Homo sapiens OX=9606 GN=HSP90AA2P PE=1 SV=2	1229.85
Q00059	Q00059	TFAM	0.501313	Transcription factor A_ mitochondrial OS=Homo sapiens OX=9606 GN=TFAM PE=1 SV=1	1470.83	1155.86	1214.76		P23368	P23368	ME2	0.471646	NAD-dependent malic enzyme_ mitochondrial OS=Homo sapiens OX=9606 GN=ME2 PE=1 SV=1	2946.3		P21796	P21796	VDAC1	0.42983	Voltage-dependent anion-selective channel protein 1 OS=Homo sapiens OX=9606 GN=VDAC1 PE=1 SV=2	2503.62		Q00059	Q00059	TFAM	0.501313	Transcription factor A_ mitochondrial OS=Homo sapiens OX=9606 GN=TFAM PE=1 SV=1	1214.76
O43639	O43639	NCK2	0.000554416	Cytoplasmic protein NCK2 OS=Homo sapiens OX=9606 GN=NCK2 PE=1 SV=2	6729.76	4831.03	1212.61		P11310	P11310	ACADM	0.15953	Medium-chain specific acyl-CoA dehydrogenase_ mitochondrial OS=Homo sapiens OX=9606 GN=ACADM PE=1 SV=1	2885.66		P35998	P35998	PSMC2	0.43408	26S proteasome regulatory subunit 7 OS=Homo sapiens OX=9606 GN=PSMC2 PE=1 SV=3	2498.65		O43639	O43639	NCK2	0.000554416	Cytoplasmic protein NCK2 OS=Homo sapiens OX=9606 GN=NCK2 PE=1 SV=2	1212.61
P62263	P62263	RPS14	0.156724	40S ribosomal protein S14 OS=Homo sapiens OX=9606 GN=RPS14 PE=1 SV=3	4681.11	1473.46	1210.07		A6NGB0	A6NGB0	TMEM191C	0.00046989	Transmembrane protein 191C OS=Homo sapiens OX=9606 GN=TMEM191C PE=3 SV=2	2866.18		Q8N865	Q8N865	C7orf31	0.482621	Uncharacterized protein C7orf31 OS=Homo sapiens OX=9606 GN=C7orf31 PE=1 SV=3	2479.42		P62263	P62263	RPS14	0.156724	40S ribosomal protein S14 OS=Homo sapiens OX=9606 GN=RPS14 PE=1 SV=3	1210.07
Q8IYX7	Q8IYX7	SAXO1	0.200088	Stabilizer of axonemal microtubules 1 OS=Homo sapiens OX=9606 GN=SAXO1 PE=1 SV=2	2045.58	696.998	1190.42		Q58FF7	Q58FF7	HSP90AB3P	0.550402	Putative heat shock protein HSP 90-beta-3 OS=Homo sapiens OX=9606 GN=HSP90AB3P PE=5 SV=1	2834.77		P20155	P20155	SPINK2	0.298814	Serine protease inhibitor Kazal-type 2 OS=Homo sapiens OX=9606 GN=SPINK2 PE=1 SV=2	2427.99		Q8IYX7	Q8IYX7	SAXO1	0.200088	Stabilizer of axonemal microtubules 1 OS=Homo sapiens OX=9606 GN=SAXO1 PE=1 SV=2	1190.42
Q58FF7	Q58FF7	HSP90AB3P	0.550402	Putative heat shock protein HSP 90-beta-3 OS=Homo sapiens OX=9606 GN=HSP90AB3P PE=5 SV=1	2834.77	1937.63	1189.01		Q9Y697	Q9Y697	NFS1	0.811863	Cysteine desulfurase_ mitochondrial OS=Homo sapiens OX=9606 GN=NFS1 PE=1 SV=3	2828.83		P36954	P36954	POLR2I	0.00146603	DNA-directed RNA polymerase II subunit RPB9 OS=Homo sapiens OX=9606 GN=POLR2I PE=1 SV=1	2368.93		Q58FF7	Q58FF7	HSP90AB3P	0.550402	Putative heat shock protein HSP 90-beta-3 OS=Homo sapiens OX=9606 GN=HSP90AB3P PE=5 SV=1	1189.01
Q8WXA2	Q8WXA2	PATE1	0.297443	Prostate and testis expressed protein 1 OS=Homo sapiens OX=9606 GN=PATE1 PE=1 SV=1	855.554	564.474	1177.51		Q9UBX3	Q9UBX3	SLC25A10	0.00307831	Mitochondrial dicarboxylate carrier OS=Homo sapiens OX=9606 GN=SLC25A10 PE=1 SV=2	2792.75		P24752	P24752	ACAT1	0.0780045	Acetyl-CoA acetyltransferase_ mitochondrial OS=Homo sapiens OX=9606 GN=ACAT1 PE=1 SV=1	2287.17		Q8WXA2	Q8WXA2	PATE1	0.297443	Prostate and testis expressed protein 1 OS=Homo sapiens OX=9606 GN=PATE1 PE=1 SV=1	1177.51
Q92523	Q92523	CPT1B	0.462003	Carnitine O-palmitoyltransferase 1_ muscle isoform OS=Homo sapiens OX=9606 GN=CPT1B PE=1 SV=2	1986.37	1109.17	1172.39		O43236	O43236	SEPTIN4	1.85247e-07	Septin-4 OS=Homo sapiens OX=9606 GN=SEPTIN4 PE=1 SV=1	2772.01		Q6JEL2	Q6JEL2	KLHL10	0.337865	Kelch-like protein 10 OS=Homo sapiens OX=9606 GN=KLHL10 PE=1 SV=1	2285.68		Q92523	Q92523	CPT1B	0.462003	Carnitine O-palmitoyltransferase 1_ muscle isoform OS=Homo sapiens OX=9606 GN=CPT1B PE=1 SV=2	1172.39
Q99075	Q99075	HBEGF	0.000188008	Proheparin-binding EGF-like growth factor OS=Homo sapiens OX=9606 GN=HBEGF PE=1 SV=1	22175.6	31955.2	1171.1		P60709	P60709	ACTB	0.00144881	Actin_ cytoplasmic 1 OS=Homo sapiens OX=9606 GN=ACTB PE=1 SV=1	2745.46		P50990	P50990	CCT8	0.424356	T-complex protein 1 subunit theta OS=Homo sapiens OX=9606 GN=CCT8 PE=1 SV=4	2271.69		Q99075	Q99075	HBEGF	0.000188008	Proheparin-binding EGF-like growth factor OS=Homo sapiens OX=9606 GN=HBEGF PE=1 SV=1	1171.1
Q96BH3	Q96BH3	ELSPBP1	0.379441	Epididymal sperm-binding protein 1 OS=Homo sapiens OX=9606 GN=ELSPBP1 PE=1 SV=2	764.514	499.186	1158.41		P62249	P62249	RPS16	3.78277e-05	40S ribosomal protein S16 OS=Homo sapiens OX=9606 GN=RPS16 PE=1 SV=2	2726.91		Q7RTP6	Q7RTP6	MICAL3	0.635004	[F-actin]-monooxygenase MICAL3 OS=Homo sapiens OX=9606 GN=MICAL3 PE=1 SV=2	2263.77		Q96BH3	Q96BH3	ELSPBP1	0.379441	Epididymal sperm-binding protein 1 OS=Homo sapiens OX=9606 GN=ELSPBP1 PE=1 SV=2	1158.41
Q13733;P54707	Q13733	ATP1A4	3.78592e-05	Sodium/potassium-transporting ATPase subunit alpha-4 OS=Homo sapiens OX=9606 GN=ATP1A4 PE=1 SV=3	9486.74	15854.6	1155.32		Q9NXL2	Q9NXL2	ARHGEF38	5.75419e-08	Rho guanine nucleotide exchange factor 38 OS=Homo sapiens OX=9606 GN=ARHGEF38 PE=1 SV=2	2701.31		Q7Z401	Q7Z401	DENND4A	0.580463	C-myc promoter-binding protein OS=Homo sapiens OX=9606 GN=DENND4A PE=1 SV=2	2225.29		Q13733;P54707	Q13733	ATP1A4	3.78592e-05	Sodium/potassium-transporting ATPase subunit alpha-4 OS=Homo sapiens OX=9606 GN=ATP1A4 PE=1 SV=3	1155.32
Q9Y581	Q9Y581	INSL6	0.279088	Insulin-like peptide INSL6 OS=Homo sapiens OX=9606 GN=INSL6 PE=2 SV=2	189.965	377.16	1145.71		P18085;P61204;P84077;P84085	P18085	ARF4	0.00991846	ADP-ribosylation factor 4 OS=Homo sapiens OX=9606 GN=ARF4 PE=1 SV=3	2700.29		Q96M98	Q96M98	PACRG	0.37974	Parkin coregulated gene protein OS=Homo sapiens OX=9606 GN=PACRG PE=1 SV=2	2150.92		Q9Y581	Q9Y581	INSL6	0.279088	Insulin-like peptide INSL6 OS=Homo sapiens OX=9606 GN=INSL6 PE=2 SV=2	1145.71
Q96C74	Q96C74	ROPN1L	0.151312	Ropporin-1-like protein OS=Homo sapiens OX=9606 GN=ROPN1L PE=1 SV=2	14.666	0	1140.13		Q96RQ9	Q96RQ9	IL4I1	0.729193	L-amino-acid oxidase OS=Homo sapiens OX=9606 GN=IL4I1 PE=1 SV=1	2681.94		Q6ZMR3	Q6ZMR3	LDHAL6A	0.000461848	L-lactate dehydrogenase A-like 6A OS=Homo sapiens OX=9606 GN=LDHAL6A PE=2 SV=1	2150.14		Q96C74	Q96C74	ROPN1L	0.151312	Ropporin-1-like protein OS=Homo sapiens OX=9606 GN=ROPN1L PE=1 SV=2	1140.13
Q14974	Q14974	KPNB1	0.272961	Importin subunit beta-1 OS=Homo sapiens OX=9606 GN=KPNB1 PE=1 SV=2	3153.9	1479.76	1117.76		Q8N1F7	Q8N1F7	NUP93	0.662073	Nuclear pore complex protein Nup93 OS=Homo sapiens OX=9606 GN=NUP93 PE=1 SV=2	2654.66		P23368	P23368	ME2	0.471646	NAD-dependent malic enzyme_ mitochondrial OS=Homo sapiens OX=9606 GN=ME2 PE=1 SV=1	2039.78		Q14974	Q14974	KPNB1	0.272961	Importin subunit beta-1 OS=Homo sapiens OX=9606 GN=KPNB1 PE=1 SV=2	1117.76
Q8TC44	Q8TC44	POC1B	0.33133	POC1 centriolar protein homolog B OS=Homo sapiens OX=9606 GN=POC1B PE=1 SV=1	1380.77	642.843	1112.69		Q5T871	Q5T871	LELP1	0.354425	Late cornified envelope-like proline-rich protein 1 OS=Homo sapiens OX=9606 GN=LELP1 PE=1 SV=1	2654.47		P60709	P60709	ACTB	0.00144881	Actin_ cytoplasmic 1 OS=Homo sapiens OX=9606 GN=ACTB PE=1 SV=1	2027.78		Q8TC44	Q8TC44	POC1B	0.33133	POC1 centriolar protein homolog B OS=Homo sapiens OX=9606 GN=POC1B PE=1 SV=1	1112.69
Q8WXA9	Q8WXA9	SREK1	0.194487	Splicing regulatory glutamine/lysine-rich protein 1 OS=Homo sapiens OX=9606 GN=SREK1 PE=1 SV=1	372.427	449.319	1106.46		P43155	P43155	CRAT	0.442232	Carnitine O-acetyltransferase OS=Homo sapiens OX=9606 GN=CRAT PE=1 SV=5	2640.22		Q5T7M4	Q5T7M4	C1QTNF12	0.00267946	Adipolin OS=Homo sapiens OX=9606 GN=C1QTNF12 PE=1 SV=2	1971.66		Q8WXA9	Q8WXA9	SREK1	0.194487	Splicing regulatory glutamine/lysine-rich protein 1 OS=Homo sapiens OX=9606 GN=SREK1 PE=1 SV=1	1106.46
Q3V6T2	Q3V6T2	CCDC88A	0.555013	Girdin OS=Homo sapiens OX=9606 GN=CCDC88A PE=1 SV=2	2174.81	1696.03	1103		Q6P2I3;Q96GK7	Q6P2I3	FAHD2B	0.236485	Fumarylacetoacetate hydrolase domain-containing protein 2B OS=Homo sapiens OX=9606 GN=FAHD2B PE=1 SV=1	2637.51		Q8TBY8	Q8TBY8	PMFBP1	0.0157169	Polyamine-modulated factor 1-binding protein 1 OS=Homo sapiens OX=9606 GN=PMFBP1 PE=1 SV=3	1963.85		Q3V6T2	Q3V6T2	CCDC88A	0.555013	Girdin OS=Homo sapiens OX=9606 GN=CCDC88A PE=1 SV=2	1103
P27348	P27348	YWHAQ	0.132382	14-3-3 protein theta OS=Homo sapiens OX=9606 GN=YWHAQ PE=1 SV=1	1898.16	4350.25	1096.01		P08238	P08238	HSP90AB1	0.469601	Heat shock protein HSP 90-beta OS=Homo sapiens OX=9606 GN=HSP90AB1 PE=1 SV=4	2537.67		Q9ULD0	Q9ULD0	OGDHL	0.537341	2-oxoglutarate dehydrogenase-like_ mitochondrial OS=Homo sapiens OX=9606 GN=OGDHL PE=1 SV=3	1947.69		P27348	P27348	YWHAQ	0.132382	14-3-3 protein theta OS=Homo sapiens OX=9606 GN=YWHAQ PE=1 SV=1	1096.01
P61769	P61769	B2M	0.150898	Beta-2-microglobulin OS=Homo sapiens OX=9606 GN=B2M PE=1 SV=1	7323.34	671.612	1071.28		Q15369	Q15369	ELOC	0.000382474	Elongin-C OS=Homo sapiens OX=9606 GN=ELOC PE=1 SV=1	2418.65		P54107	P54107	CRISP1	0.0829132	Cysteine-rich secretory protein 1 OS=Homo sapiens OX=9606 GN=CRISP1 PE=1 SV=1	1946.96		P61769	P61769	B2M	0.150898	Beta-2-microglobulin OS=Homo sapiens OX=9606 GN=B2M PE=1 SV=1	1071.28
Q9NQ60	Q9NQ60	EQTN	3.82624e-07	Equatorin OS=Homo sapiens OX=9606 GN=EQTN PE=2 SV=2	14106.3	38989	1069.28		P36957	P36957	DLST	0.0836982	Dihydrolipoyllysine-residue succinyltransferase component of 2-oxoglutarate dehydrogenase complex_ mitochondrial OS=Homo sapiens OX=9606 GN=DLST PE=1 SV=4	2416.34		Q58FF7	Q58FF7	HSP90AB3P	0.550402	Putative heat shock protein HSP 90-beta-3 OS=Homo sapiens OX=9606 GN=HSP90AB3P PE=5 SV=1	1937.63		Q9NQ60	Q9NQ60	EQTN	3.82624e-07	Equatorin OS=Homo sapiens OX=9606 GN=EQTN PE=2 SV=2	1069.28
Q13009	Q13009	TIAM1	0.00354255	Rho guanine nucleotide exchange factor TIAM1 OS=Homo sapiens OX=9606 GN=TIAM1 PE=1 SV=2	630.58	3611.3	1064.58		Q92597	Q92597	NDRG1	0.18474	Protein NDRG1 OS=Homo sapiens OX=9606 GN=NDRG1 PE=1 SV=1	2402.33		O14645	O14645	DNALI1	0.394607	Axonemal dynein light intermediate polypeptide 1 OS=Homo sapiens OX=9606 GN=DNALI1 PE=1 SV=2	1924.06		Q13009	Q13009	TIAM1	0.00354255	Rho guanine nucleotide exchange factor TIAM1 OS=Homo sapiens OX=9606 GN=TIAM1 PE=1 SV=2	1064.58
P14618	P14618	PKM	0.000569817	Pyruvate kinase PKM OS=Homo sapiens OX=9606 GN=PKM PE=1 SV=4	74751.6	148421	1052.29		O75947	O75947	ATP5PD	0.225605	ATP synthase subunit d_ mitochondrial OS=Homo sapiens OX=9606 GN=ATP5PD PE=1 SV=3	2397.12		Q16816	Q16816	PHKG1	0.0172994	Phosphorylase b kinase gamma catalytic chain_ skeletal muscle/heart isoform OS=Homo sapiens OX=9606 GN=PHKG1 PE=2 SV=3	1915.38		P14618	P14618	PKM	0.000569817	Pyruvate kinase PKM OS=Homo sapiens OX=9606 GN=PKM PE=1 SV=4	1052.29
O00330	O00330	PDHX	0.000224231	Pyruvate dehydrogenase protein X component_ mitochondrial OS=Homo sapiens OX=9606 GN=PDHX PE=1 SV=3	5059.57	2893.51	1036.21		O43345	O43345	ZNF208	0.848343	Zinc finger protein 208 OS=Homo sapiens OX=9606 GN=ZNF208 PE=2 SV=2	2349.79		Q71F78	Q71F78	LCA10	0.373773	Putative lung carcinoma-associated protein 10 OS=Homo sapiens OX=9606 GN=LCA10 PE=2 SV=1	1908.16		O00330	O00330	PDHX	0.000224231	Pyruvate dehydrogenase protein X component_ mitochondrial OS=Homo sapiens OX=9606 GN=PDHX PE=1 SV=3	1036.21
P55809	P55809	OXCT1	4.3545e-06	Succinyl-CoA:3-ketoacid coenzyme A transferase 1_ mitochondrial OS=Homo sapiens OX=9606 GN=OXCT1 PE=1 SV=1	16100.6	24475.7	1021.86		P36578	P36578	RPL4	0.327964	60S ribosomal protein L4 OS=Homo sapiens OX=9606 GN=RPL4 PE=1 SV=5	2343.19		P49189	P49189	ALDH9A1	0.333558	4-trimethylaminobutyraldehyde dehydrogenase OS=Homo sapiens OX=9606 GN=ALDH9A1 PE=1 SV=3	1905.88		P55809	P55809	OXCT1	4.3545e-06	Succinyl-CoA:3-ketoacid coenzyme A transferase 1_ mitochondrial OS=Homo sapiens OX=9606 GN=OXCT1 PE=1 SV=1	1021.86
P62140	P62140	PPP1CB	0.322925	Serine/threonine-protein phosphatase PP1-beta catalytic subunit OS=Homo sapiens OX=9606 GN=PPP1CB PE=1 SV=3	1550.78	469.164	1012.34		A2RUT3	A2RUT3	TMEM89	0.000278389	Transmembrane protein 89 OS=Homo sapiens OX=9606 GN=TMEM89 PE=2 SV=1	2324.64		O94905;O75477	O94905	ERLIN2	0.344746	Erlin-2 OS=Homo sapiens OX=9606 GN=ERLIN2 PE=1 SV=1	1899.49		P62140	P62140	PPP1CB	0.322925	Serine/threonine-protein phosphatase PP1-beta catalytic subunit OS=Homo sapiens OX=9606 GN=PPP1CB PE=1 SV=3	1012.34
Q7Z5L4	Q7Z5L4	SPATA19	0.258181	Spermatogenesis-associated protein 19_ mitochondrial OS=Homo sapiens OX=9606 GN=SPATA19 PE=2 SV=2	1348.16	656.394	1009.23		Q3KQZ1	Q3KQZ1	SLC25A35	0.416453	Solute carrier family 25 member 35 OS=Homo sapiens OX=9606 GN=SLC25A35 PE=1 SV=1	2289.82		Q14409	Q14409	GK3P	0.783518	Glycerol kinase 3 OS=Homo sapiens OX=9606 GN=GK3P PE=2 SV=2	1897.84		Q7Z5L4	Q7Z5L4	SPATA19	0.258181	Spermatogenesis-associated protein 19_ mitochondrial OS=Homo sapiens OX=9606 GN=SPATA19 PE=2 SV=2	1009.23
P21796	P21796	VDAC1	0.42983	Voltage-dependent anion-selective channel protein 1 OS=Homo sapiens OX=9606 GN=VDAC1 PE=1 SV=2	1638.13	2503.62	1008.75		Q3ZCM7	Q3ZCM7	TUBB8	2.40667e-06	Tubulin beta-8 chain OS=Homo sapiens OX=9606 GN=TUBB8 PE=1 SV=2	2275.14		P62195	P62195	PSMC5	0.00180338	26S proteasome regulatory subunit 8 OS=Homo sapiens OX=9606 GN=PSMC5 PE=1 SV=1	1895.88		P21796	P21796	VDAC1	0.42983	Voltage-dependent anion-selective channel protein 1 OS=Homo sapiens OX=9606 GN=VDAC1 PE=1 SV=2	1008.75
P17019	P17019	ZNF708	0.00908736	Zinc finger protein 708 OS=Homo sapiens OX=9606 GN=ZNF708 PE=1 SV=6	10876.4	2550.08	1001.41		P39023	P39023	RPL3	0.0592935	60S ribosomal protein L3 OS=Homo sapiens OX=9606 GN=RPL3 PE=1 SV=2	2271.56		P99999	P99999	CYCS	0.768173	Cytochrome c OS=Homo sapiens OX=9606 GN=CYCS PE=1 SV=2	1859.07		P17019	P17019	ZNF708	0.00908736	Zinc finger protein 708 OS=Homo sapiens OX=9606 GN=ZNF708 PE=1 SV=6	1001.41
Q9BXF9	Q9BXF9	TEKT3	0.0013235	Tektin-3 OS=Homo sapiens OX=9606 GN=TEKT3 PE=1 SV=1	49521.6	73298.7	1001		Q9BWH2	Q9BWH2	FUNDC2	0.979225	FUN14 domain-containing protein 2 OS=Homo sapiens OX=9606 GN=FUNDC2 PE=1 SV=2	2248.11		P63244	P63244	RACK1	0.487248	Receptor of activated protein C kinase 1 OS=Homo sapiens OX=9606 GN=RACK1 PE=1 SV=3	1846.92		Q9BXF9	Q9BXF9	TEKT3	0.0013235	Tektin-3 OS=Homo sapiens OX=9606 GN=TEKT3 PE=1 SV=1	1001
Q92526	Q92526	CCT6B	0.299614	T-complex protein 1 subunit zeta-2 OS=Homo sapiens OX=9606 GN=CCT6B PE=1 SV=5	1436.13	734.929	1000.33		P28161	P28161	GSTM2	0.0463362	Glutathione S-transferase Mu 2 OS=Homo sapiens OX=9606 GN=GSTM2 PE=1 SV=2	2233.43		P17174	P17174	GOT1	0.35792	Aspartate aminotransferase_ cytoplasmic OS=Homo sapiens OX=9606 GN=GOT1 PE=1 SV=3	1834.09		Q92526	Q92526	CCT6B	0.299614	T-complex protein 1 subunit zeta-2 OS=Homo sapiens OX=9606 GN=CCT6B PE=1 SV=5	1000.33
Q9H3K2	Q9H3K2	GHITM	0.0160486	Growth hormone-inducible transmembrane protein OS=Homo sapiens OX=9606 GN=GHITM PE=1 SV=2	5944.7	6609.37	993.179		Q6PGQ1	Q6PGQ1	DRICH1	0.475739	Aspartate-rich protein 1 OS=Homo sapiens OX=9606 GN=DRICH1 PE=1 SV=1	2194.49		P60842	P60842	EIF4A1	0.000935037	Eukaryotic initiation factor 4A-I OS=Homo sapiens OX=9606 GN=EIF4A1 PE=1 SV=1	1795.56		Q9H3K2	Q9H3K2	GHITM	0.0160486	Growth hormone-inducible transmembrane protein OS=Homo sapiens OX=9606 GN=GHITM PE=1 SV=2	993.179
P57105	P57105	SYNJ2BP	0.207132	Synaptojanin-2-binding protein OS=Homo sapiens OX=9606 GN=SYNJ2BP PE=1 SV=2	741.327	352.516	971.82		Q96N20	Q96N20	ZNF75A	0.213039	Zinc finger protein 75A OS=Homo sapiens OX=9606 GN=ZNF75A PE=1 SV=1	2184.98		Q5JUK2	Q5JUK2	SOHLH1	0.41028	Spermatogenesis- and oogenesis-specific basic helix-loop-helix-containing protein 1 OS=Homo sapiens OX=9606 GN=SOHLH1 PE=1 SV=4	1725.18		P57105	P57105	SYNJ2BP	0.207132	Synaptojanin-2-binding protein OS=Homo sapiens OX=9606 GN=SYNJ2BP PE=1 SV=2	971.82
Q9Y4L1	Q9Y4L1	HYOU1	0.450187	Hypoxia up-regulated protein 1 OS=Homo sapiens OX=9606 GN=HYOU1 PE=1 SV=1	1213.68	756.812	959.881		Q3V6T2	Q3V6T2	CCDC88A	0.555013	Girdin OS=Homo sapiens OX=9606 GN=CCDC88A PE=1 SV=2	2174.81		P08238	P08238	HSP90AB1	0.469601	Heat shock protein HSP 90-beta OS=Homo sapiens OX=9606 GN=HSP90AB1 PE=1 SV=4	1717.37		Q9Y4L1	Q9Y4L1	HYOU1	0.450187	Hypoxia up-regulated protein 1 OS=Homo sapiens OX=9606 GN=HYOU1 PE=1 SV=1	959.881
P22492	P22492	H1-6	0.138499	Histone H1t OS=Homo sapiens OX=9606 GN=H1-6 PE=2 SV=4	7472.34	4262.68	958.412		Q9UIC8	Q9UIC8	LCMT1	0.481883	Leucine carboxyl methyltransferase 1 OS=Homo sapiens OX=9606 GN=LCMT1 PE=1 SV=2	2129.07		Q3V6T2	Q3V6T2	CCDC88A	0.555013	Girdin OS=Homo sapiens OX=9606 GN=CCDC88A PE=1 SV=2	1696.03		P22492	P22492	H1-6	0.138499	Histone H1t OS=Homo sapiens OX=9606 GN=H1-6 PE=2 SV=4	958.412
O75390	O75390	CS	0.000526078	Citrate synthase_ mitochondrial OS=Homo sapiens OX=9606 GN=CS PE=1 SV=2	9328.08	12997.6	937.866		P38159;Q96E39	P38159	RBMX	0.84741	RNA-binding motif protein_ X chromosome OS=Homo sapiens OX=9606 GN=RBMX PE=1 SV=3	2116.95		P49223	P49223	SPINT3	0.158547	Kunitz-type protease inhibitor 3 OS=Homo sapiens OX=9606 GN=SPINT3 PE=3 SV=3	1670.12		O75390	O75390	CS	0.000526078	Citrate synthase_ mitochondrial OS=Homo sapiens OX=9606 GN=CS PE=1 SV=2	937.866
Q9P2R7	Q9P2R7	SUCLA2	0.222571	Succinate--CoA ligase [ADP-forming] subunit beta_ mitochondrial OS=Homo sapiens OX=9606 GN=SUCLA2 PE=1 SV=3	3276.13	1413.22	935.23		Q9ULD0	Q9ULD0	OGDHL	0.537341	2-oxoglutarate dehydrogenase-like_ mitochondrial OS=Homo sapiens OX=9606 GN=OGDHL PE=1 SV=3	2097.59		P27824	P27824	CANX	0.436234	Calnexin OS=Homo sapiens OX=9606 GN=CANX PE=1 SV=2	1655.48		Q9P2R7	Q9P2R7	SUCLA2	0.222571	Succinate--CoA ligase [ADP-forming] subunit beta_ mitochondrial OS=Homo sapiens OX=9606 GN=SUCLA2 PE=1 SV=3	935.23
P13637	P13637	ATP1A3	0.000878781	Sodium/potassium-transporting ATPase subunit alpha-3 OS=Homo sapiens OX=9606 GN=ATP1A3 PE=1 SV=3	1538.43	2701.18	927.263		Q8TDM5	Q8TDM5	SPACA4	0.00292761	Sperm acrosome membrane-associated protein 4 OS=Homo sapiens OX=9606 GN=SPACA4 PE=1 SV=1	2092.16		Q96P26	Q96P26	NT5C1B	0.0618039	Cytosolic 5'-nucleotidase 1B OS=Homo sapiens OX=9606 GN=NT5C1B PE=2 SV=2	1616.84		P13637	P13637	ATP1A3	0.000878781	Sodium/potassium-transporting ATPase subunit alpha-3 OS=Homo sapiens OX=9606 GN=ATP1A3 PE=1 SV=3	927.263
Q13200	Q13200	PSMD2	0.587723	26S proteasome non-ATPase regulatory subunit 2 OS=Homo sapiens OX=9606 GN=PSMD2 PE=1 SV=3	1899.26	1549.34	916.746		P29279	P29279	CCN2	0.00185269	CCN family member 2 OS=Homo sapiens OX=9606 GN=CCN2 PE=1 SV=2	2073.85		P43155	P43155	CRAT	0.442232	Carnitine O-acetyltransferase OS=Homo sapiens OX=9606 GN=CRAT PE=1 SV=5	1616.1		Q13200	Q13200	PSMD2	0.587723	26S proteasome non-ATPase regulatory subunit 2 OS=Homo sapiens OX=9606 GN=PSMD2 PE=1 SV=3	916.746
P50402	P50402	EMD	0.638142	Emerin OS=Homo sapiens OX=9606 GN=EMD PE=1 SV=1	1225.2	1494.46	916.475		Q2T9L4	Q2T9L4	INSYN1	0.912709	Inhibitory synaptic factor 1 OS=Homo sapiens OX=9606 GN=INSYN1 PE=1 SV=1	2057.22		Q504Y0;Q13572	Q504Y0	SLC39A12	0.722715	Zinc transporter ZIP12 OS=Homo sapiens OX=9606 GN=SLC39A12 PE=2 SV=3	1601.01		P50402	P50402	EMD	0.638142	Emerin OS=Homo sapiens OX=9606 GN=EMD PE=1 SV=1	916.475
P59665;P59666	P59665	DEFA1	0.0144543	Neutrophil defensin 1 OS=Homo sapiens OX=9606 GN=DEFA1 PE=1 SV=1	50539.5	3126.49	912.134		Q8IYX7	Q8IYX7	SAXO1	0.200088	Stabilizer of axonemal microtubules 1 OS=Homo sapiens OX=9606 GN=SAXO1 PE=1 SV=2	2045.58		Q8TDM5	Q8TDM5	SPACA4	0.00292761	Sperm acrosome membrane-associated protein 4 OS=Homo sapiens OX=9606 GN=SPACA4 PE=1 SV=1	1556.35		P59665;P59666	P59665	DEFA1	0.0144543	Neutrophil defensin 1 OS=Homo sapiens OX=9606 GN=DEFA1 PE=1 SV=1	912.134
P14314	P14314	PRKCSH	0.649628	Glucosidase 2 subunit beta OS=Homo sapiens OX=9606 GN=PRKCSH PE=1 SV=2	1238.68	1009.57	907.182		P06702	P06702	S100A9	1.26778e-05	Protein S100-A9 OS=Homo sapiens OX=9606 GN=S100A9 PE=1 SV=1	2016.28		Q9UKR5	Q9UKR5	ERG28	0.513383	Ergosterol biosynthetic protein 28 homolog OS=Homo sapiens OX=9606 GN=ERG28 PE=1 SV=1	1550.28		P14314	P14314	PRKCSH	0.649628	Glucosidase 2 subunit beta OS=Homo sapiens OX=9606 GN=PRKCSH PE=1 SV=2	907.182
P42766	P42766	RPL35	0.0334784	60S ribosomal protein L35 OS=Homo sapiens OX=9606 GN=RPL35 PE=1 SV=2	6380.1	1406.75	906.775		Q92523	Q92523	CPT1B	0.462003	Carnitine O-palmitoyltransferase 1_ muscle isoform OS=Homo sapiens OX=9606 GN=CPT1B PE=1 SV=2	1986.37		Q13200	Q13200	PSMD2	0.587723	26S proteasome non-ATPase regulatory subunit 2 OS=Homo sapiens OX=9606 GN=PSMD2 PE=1 SV=3	1549.34		P42766	P42766	RPL35	0.0334784	60S ribosomal protein L35 OS=Homo sapiens OX=9606 GN=RPL35 PE=1 SV=2	906.775
Q6PGQ1	Q6PGQ1	DRICH1	0.475739	Aspartate-rich protein 1 OS=Homo sapiens OX=9606 GN=DRICH1 PE=1 SV=1	2194.49	1340.9	900.675		Q9Y282	Q9Y282	ERGIC3	0.571499	Endoplasmic reticulum-Golgi intermediate compartment protein 3 OS=Homo sapiens OX=9606 GN=ERGIC3 PE=1 SV=1	1976.74		P50402	P50402	EMD	0.638142	Emerin OS=Homo sapiens OX=9606 GN=EMD PE=1 SV=1	1494.46		Q6PGQ1	Q6PGQ1	DRICH1	0.475739	Aspartate-rich protein 1 OS=Homo sapiens OX=9606 GN=DRICH1 PE=1 SV=1	900.675
Q96PF2	Q96PF2	TSSK2	0.436758	Testis-specific serine/threonine-protein kinase 2 OS=Homo sapiens OX=9606 GN=TSSK2 PE=1 SV=2	1329.62	630.619	897.254		P13929	P13929	ENO3	0.698858	Beta-enolase OS=Homo sapiens OX=9606 GN=ENO3 PE=1 SV=5	1976.69		Q14974	Q14974	KPNB1	0.272961	Importin subunit beta-1 OS=Homo sapiens OX=9606 GN=KPNB1 PE=1 SV=2	1479.76		Q96PF2	Q96PF2	TSSK2	0.436758	Testis-specific serine/threonine-protein kinase 2 OS=Homo sapiens OX=9606 GN=TSSK2 PE=1 SV=2	897.254
O60291	O60291	MGRN1	2.29271e-05	E3 ubiquitin-protein ligase MGRN1 OS=Homo sapiens OX=9606 GN=MGRN1 PE=1 SV=2	0	0	870.315		Q9NPD7	Q9NPD7	NRN1	0.410249	Neuritin OS=Homo sapiens OX=9606 GN=NRN1 PE=2 SV=1	1970.35		P62263	P62263	RPS14	0.156724	40S ribosomal protein S14 OS=Homo sapiens OX=9606 GN=RPS14 PE=1 SV=3	1473.46		O60291	O60291	MGRN1	2.29271e-05	E3 ubiquitin-protein ligase MGRN1 OS=Homo sapiens OX=9606 GN=MGRN1 PE=1 SV=2	870.315
P62987	P62987	UBA52	0.0804475	Ubiquitin-60S ribosomal protein L40 OS=Homo sapiens OX=9606 GN=UBA52 PE=1 SV=2	1733.17	2713.66	857.851		P08670	P08670	VIM	0.287335	Vimentin OS=Homo sapiens OX=9606 GN=VIM PE=1 SV=4	1959.66		P02538;P48668	P02538	KRT6A	0.265729	Keratin_ type II cytoskeletal 6A OS=Homo sapiens OX=9606 GN=KRT6A PE=1 SV=3	1471.32		P62987	P62987	UBA52	0.0804475	Ubiquitin-60S ribosomal protein L40 OS=Homo sapiens OX=9606 GN=UBA52 PE=1 SV=2	857.851
P99999	P99999	CYCS	0.768173	Cytochrome c OS=Homo sapiens OX=9606 GN=CYCS PE=1 SV=2	1333.04	1859.07	850.378		P16402;P10412;P16403;Q02539	P16402	H1-3	0.422633	Histone H1.3 OS=Homo sapiens OX=9606 GN=H1-3 PE=1 SV=2	1957.98		Q9Y282	Q9Y282	ERGIC3	0.571499	Endoplasmic reticulum-Golgi intermediate compartment protein 3 OS=Homo sapiens OX=9606 GN=ERGIC3 PE=1 SV=1	1468.17		P99999	P99999	CYCS	0.768173	Cytochrome c OS=Homo sapiens OX=9606 GN=CYCS PE=1 SV=2	850.378
Q6T311	Q6T311	ARL9	0.627576	ADP-ribosylation factor-like protein 9 OS=Homo sapiens OX=9606 GN=ARL9 PE=2 SV=1	517.718	587.586	843.05		P49411	P49411	TUFM	0.470759	Elongation factor Tu_ mitochondrial OS=Homo sapiens OX=9606 GN=TUFM PE=1 SV=2	1937.61		Q6P656	Q6P656	CFAP161	4.55853e-07	Cilia- and flagella-associated protein 161 OS=Homo sapiens OX=9606 GN=CFAP161 PE=1 SV=1	1453.23		Q6T311	Q6T311	ARL9	0.627576	ADP-ribosylation factor-like protein 9 OS=Homo sapiens OX=9606 GN=ARL9 PE=2 SV=1	843.05
A0A1B0GTD5	A0A1B0GTD5	TEX49	0.0535967	Testis-expressed protein 49 OS=Homo sapiens OX=9606 GN=TEX49 PE=4 SV=1	481.85	0	827.872		O95631	O95631	NTN1	4.40965e-05	Netrin-1 OS=Homo sapiens OX=9606 GN=NTN1 PE=1 SV=2	1937.45		P36957	P36957	DLST	0.0836982	Dihydrolipoyllysine-residue succinyltransferase component of 2-oxoglutarate dehydrogenase complex_ mitochondrial OS=Homo sapiens OX=9606 GN=DLST PE=1 SV=4	1442.79		A0A1B0GTD5	A0A1B0GTD5	TEX49	0.0535967	Testis-expressed protein 49 OS=Homo sapiens OX=9606 GN=TEX49 PE=4 SV=1	827.872
A4D1T9	A4D1T9	PRSS37	0.308113	Probable inactive serine protease 37 OS=Homo sapiens OX=9606 GN=PRSS37 PE=1 SV=1	621.318	275.333	827.109		Q69YQ0	Q69YQ0	SPECC1L	0.0379363	Cytospin-A OS=Homo sapiens OX=9606 GN=SPECC1L PE=1 SV=3	1911.9		Q9P2R7	Q9P2R7	SUCLA2	0.222571	Succinate--CoA ligase [ADP-forming] subunit beta_ mitochondrial OS=Homo sapiens OX=9606 GN=SUCLA2 PE=1 SV=3	1413.22		A4D1T9	A4D1T9	PRSS37	0.308113	Probable inactive serine protease 37 OS=Homo sapiens OX=9606 GN=PRSS37 PE=1 SV=1	827.109
O75947	O75947	ATP5PD	0.225605	ATP synthase subunit d_ mitochondrial OS=Homo sapiens OX=9606 GN=ATP5PD PE=1 SV=3	2397.12	476.518	819.247		Q13200	Q13200	PSMD2	0.587723	26S proteasome non-ATPase regulatory subunit 2 OS=Homo sapiens OX=9606 GN=PSMD2 PE=1 SV=3	1899.26		P22694;P17612	P22694	PRKACB	0.21953	cAMP-dependent protein kinase catalytic subunit beta OS=Homo sapiens OX=9606 GN=PRKACB PE=1 SV=2	1410.03		O75947	O75947	ATP5PD	0.225605	ATP synthase subunit d_ mitochondrial OS=Homo sapiens OX=9606 GN=ATP5PD PE=1 SV=3	819.247
P27824	P27824	CANX	0.436234	Calnexin OS=Homo sapiens OX=9606 GN=CANX PE=1 SV=2	3520.48	1655.48	804.316		P27348	P27348	YWHAQ	0.132382	14-3-3 protein theta OS=Homo sapiens OX=9606 GN=YWHAQ PE=1 SV=1	1898.16		P42766	P42766	RPL35	0.0334784	60S ribosomal protein L35 OS=Homo sapiens OX=9606 GN=RPL35 PE=1 SV=2	1406.75		P27824	P27824	CANX	0.436234	Calnexin OS=Homo sapiens OX=9606 GN=CANX PE=1 SV=2	804.316
Q9NWH7	Q9NWH7	SPATA6	0.00042043	Spermatogenesis-associated protein 6 OS=Homo sapiens OX=9606 GN=SPATA6 PE=1 SV=1	9265.71	28308.4	803.161		Q9Y2K3	Q9Y2K3	MYH15	0.333819	Myosin-15 OS=Homo sapiens OX=9606 GN=MYH15 PE=1 SV=5	1894.19		Q9BUF5	Q9BUF5	TUBB6	0.439197	Tubulin beta-6 chain OS=Homo sapiens OX=9606 GN=TUBB6 PE=1 SV=1	1360.89		Q9NWH7	Q9NWH7	SPATA6	0.00042043	Spermatogenesis-associated protein 6 OS=Homo sapiens OX=9606 GN=SPATA6 PE=1 SV=1	803.161
O43837	O43837	IDH3B	0.541117	Isocitrate dehydrogenase [NAD] subunit beta_ mitochondrial OS=Homo sapiens OX=9606 GN=IDH3B PE=1 SV=2	1836.21	1254.64	792.684		Q9Y4P3	Q9Y4P3	TBL2	0.379241	Transducin beta-like protein 2 OS=Homo sapiens OX=9606 GN=TBL2 PE=1 SV=1	1858.5		P30041	P30041	PRDX6	0.000183465	Peroxiredoxin-6 OS=Homo sapiens OX=9606 GN=PRDX6 PE=1 SV=3	1350.97		O43837	O43837	IDH3B	0.541117	Isocitrate dehydrogenase [NAD] subunit beta_ mitochondrial OS=Homo sapiens OX=9606 GN=IDH3B PE=1 SV=2	792.684
P0DPH7;P0DPH8;P68366;Q6PEY2;P07998;Q9H853;Q9Y6D5;Q9Y6D6	P0DPH7	TUBA3C	3.45304e-06	Tubulin alpha-3C chain OS=Homo sapiens OX=9606 GN=TUBA3C PE=1 SV=1	275027	364059	792.513		P29218	P29218	IMPA1	0.284975	Inositol monophosphatase 1 OS=Homo sapiens OX=9606 GN=IMPA1 PE=1 SV=1	1853.86		Q6PGQ1	Q6PGQ1	DRICH1	0.475739	Aspartate-rich protein 1 OS=Homo sapiens OX=9606 GN=DRICH1 PE=1 SV=1	1340.9		P0DPH7;P0DPH8;P68366;Q6PEY2;P07998;Q9H853;Q9Y6D5;Q9Y6D6	P0DPH7	TUBA3C	3.45304e-06	Tubulin alpha-3C chain OS=Homo sapiens OX=9606 GN=TUBA3C PE=1 SV=1	792.513
Q96HS1	Q96HS1	PGAM5	0.000108624	Serine/threonine-protein phosphatase PGAM5_ mitochondrial OS=Homo sapiens OX=9606 GN=PGAM5 PE=1 SV=2	22536.3	23850.5	778.14		O43837	O43837	IDH3B	0.541117	Isocitrate dehydrogenase [NAD] subunit beta_ mitochondrial OS=Homo sapiens OX=9606 GN=IDH3B PE=1 SV=2	1836.21		Q9Y5K1	Q9Y5K1	SPO11	1.85259e-08	Meiotic recombination protein SPO11 OS=Homo sapiens OX=9606 GN=SPO11 PE=1 SV=1	1336.1		Q96HS1	Q96HS1	PGAM5	0.000108624	Serine/threonine-protein phosphatase PGAM5_ mitochondrial OS=Homo sapiens OX=9606 GN=PGAM5 PE=1 SV=2	778.14
Q9Y282	Q9Y282	ERGIC3	0.571499	Endoplasmic reticulum-Golgi intermediate compartment protein 3 OS=Homo sapiens OX=9606 GN=ERGIC3 PE=1 SV=1	1976.74	1468.17	777.521		Q14409	Q14409	GK3P	0.783518	Glycerol kinase 3 OS=Homo sapiens OX=9606 GN=GK3P PE=2 SV=2	1809.64		Q9NPJ3	Q9NPJ3	ACOT13	0.432606	Acyl-coenzyme A thioesterase 13 OS=Homo sapiens OX=9606 GN=ACOT13 PE=1 SV=1	1320.54		Q9Y282	Q9Y282	ERGIC3	0.571499	Endoplasmic reticulum-Golgi intermediate compartment protein 3 OS=Homo sapiens OX=9606 GN=ERGIC3 PE=1 SV=1	777.521
Q2TBE0	Q2TBE0	CWF19L2	0.0219136	CWF19-like protein 2 OS=Homo sapiens OX=9606 GN=CWF19L2 PE=1 SV=4	5079.22	3662.9	777.104		Q04695	Q04695	KRT17	0.000142399	Keratin_ type I cytoskeletal 17 OS=Homo sapiens OX=9606 GN=KRT17 PE=1 SV=2	1779.66		P61981	P61981	YWHAG	0.193457	14-3-3 protein gamma OS=Homo sapiens OX=9606 GN=YWHAG PE=1 SV=2	1312.01		Q2TBE0	Q2TBE0	CWF19L2	0.0219136	CWF19-like protein 2 OS=Homo sapiens OX=9606 GN=CWF19L2 PE=1 SV=4	777.104
Q96KX0	Q96KX0	LYZL4	0.000306914	Lysozyme-like protein 4 OS=Homo sapiens OX=9606 GN=LYZL4 PE=2 SV=1	13209.9	17045.1	759.312		Q9BUF5	Q9BUF5	TUBB6	0.439197	Tubulin beta-6 chain OS=Homo sapiens OX=9606 GN=TUBB6 PE=1 SV=1	1740.6		P00558	P00558	PGK1	1.90897e-05	Phosphoglycerate kinase 1 OS=Homo sapiens OX=9606 GN=PGK1 PE=1 SV=3	1307.64		Q96KX0	Q96KX0	LYZL4	0.000306914	Lysozyme-like protein 4 OS=Homo sapiens OX=9606 GN=LYZL4 PE=2 SV=1	759.312
P12035	P12035	KRT3	0.330392	Keratin_ type II cytoskeletal 3 OS=Homo sapiens OX=9606 GN=KRT3 PE=1 SV=3	157.395	293.305	755.712		P59190	P59190	RAB15	3.20545e-07	Ras-related protein Rab-15 OS=Homo sapiens OX=9606 GN=RAB15 PE=1 SV=1	1733.92		Q96D96	Q96D96	HVCN1	0.380023	Voltage-gated hydrogen channel 1 OS=Homo sapiens OX=9606 GN=HVCN1 PE=1 SV=1	1257.22		P12035	P12035	KRT3	0.330392	Keratin_ type II cytoskeletal 3 OS=Homo sapiens OX=9606 GN=KRT3 PE=1 SV=3	755.712
P36578	P36578	RPL4	0.327964	60S ribosomal protein L4 OS=Homo sapiens OX=9606 GN=RPL4 PE=1 SV=5	2343.19	1137.34	755.203		P62987	P62987	UBA52	0.0804475	Ubiquitin-60S ribosomal protein L40 OS=Homo sapiens OX=9606 GN=UBA52 PE=1 SV=2	1733.17		O43837	O43837	IDH3B	0.541117	Isocitrate dehydrogenase [NAD] subunit beta_ mitochondrial OS=Homo sapiens OX=9606 GN=IDH3B PE=1 SV=2	1254.64		P36578	P36578	RPL4	0.327964	60S ribosomal protein L4 OS=Homo sapiens OX=9606 GN=RPL4 PE=1 SV=5	755.203
P02788	P02788	LTF	0.00143705	Lactotransferrin OS=Homo sapiens OX=9606 GN=LTF PE=1 SV=6	55221.2	14222.8	727.292		Q86YV6	Q86YV6	MYLK4	0.000666068	Myosin light chain kinase family member 4 OS=Homo sapiens OX=9606 GN=MYLK4 PE=1 SV=2	1725.1		P49368	P49368	CCT3	0.371872	T-complex protein 1 subunit gamma OS=Homo sapiens OX=9606 GN=CCT3 PE=1 SV=4	1249.24		P02788	P02788	LTF	0.00143705	Lactotransferrin OS=Homo sapiens OX=9606 GN=LTF PE=1 SV=6	727.292
P63244	P63244	RACK1	0.487248	Receptor of activated protein C kinase 1 OS=Homo sapiens OX=9606 GN=RACK1 PE=1 SV=3	2993.88	1846.92	720.595		P00558	P00558	PGK1	1.90897e-05	Phosphoglycerate kinase 1 OS=Homo sapiens OX=9606 GN=PGK1 PE=1 SV=3	1724.07		P62753	P62753	RPS6	0.191564	40S ribosomal protein S6 OS=Homo sapiens OX=9606 GN=RPS6 PE=1 SV=1	1244		P63244	P63244	RACK1	0.487248	Receptor of activated protein C kinase 1 OS=Homo sapiens OX=9606 GN=RACK1 PE=1 SV=3	720.595
P49411	P49411	TUFM	0.470759	Elongation factor Tu_ mitochondrial OS=Homo sapiens OX=9606 GN=TUFM PE=1 SV=2	1937.61	1062.11	713.465		Q14CN4	Q14CN4	KRT72	0.263203	Keratin_ type II cytoskeletal 72 OS=Homo sapiens OX=9606 GN=KRT72 PE=1 SV=2	1721.33		P31947	P31947	SFN	0.784996	14-3-3 protein sigma OS=Homo sapiens OX=9606 GN=SFN PE=1 SV=1	1202.57		P49411	P49411	TUFM	0.470759	Elongation factor Tu_ mitochondrial OS=Homo sapiens OX=9606 GN=TUFM PE=1 SV=2	713.465
Q562R1	Q562R1	ACTBL2	0.0036449	Beta-actin-like protein 2 OS=Homo sapiens OX=9606 GN=ACTBL2 PE=1 SV=2	5012	3219.07	707.411		P20674	P20674	COX5A	0.10864	Cytochrome c oxidase subunit 5A_ mitochondrial OS=Homo sapiens OX=9606 GN=COX5A PE=1 SV=2	1707.2		P39023	P39023	RPL3	0.0592935	60S ribosomal protein L3 OS=Homo sapiens OX=9606 GN=RPL3 PE=1 SV=2	1201.7		Q562R1	Q562R1	ACTBL2	0.0036449	Beta-actin-like protein 2 OS=Homo sapiens OX=9606 GN=ACTBL2 PE=1 SV=2	707.411
P22748	P22748	CA4	0.317297	Carbonic anhydrase 4 OS=Homo sapiens OX=9606 GN=CA4 PE=1 SV=2	681.963	164.48	691.663		Q9UKR5	Q9UKR5	ERG28	0.513383	Ergosterol biosynthetic protein 28 homolog OS=Homo sapiens OX=9606 GN=ERG28 PE=1 SV=1	1678.96		Q8WW22	Q8WW22	DNAJA4	0.10236	DnaJ homolog subfamily A member 4 OS=Homo sapiens OX=9606 GN=DNAJA4 PE=1 SV=1	1195.95		P22748	P22748	CA4	0.317297	Carbonic anhydrase 4 OS=Homo sapiens OX=9606 GN=CA4 PE=1 SV=2	691.663
Q58FG1	Q58FG1	HSP90AA4P	0.00426945	Putative heat shock protein HSP 90-alpha A4 OS=Homo sapiens OX=9606 GN=HSP90AA4P PE=5 SV=1	198.977	95.8267	674.91		P21796	P21796	VDAC1	0.42983	Voltage-dependent anion-selective channel protein 1 OS=Homo sapiens OX=9606 GN=VDAC1 PE=1 SV=2	1638.13		P26373	P26373	RPL13	0.145966	60S ribosomal protein L13 OS=Homo sapiens OX=9606 GN=RPL13 PE=1 SV=4	1165.66		Q58FG1	Q58FG1	HSP90AA4P	0.00426945	Putative heat shock protein HSP 90-alpha A4 OS=Homo sapiens OX=9606 GN=HSP90AA4P PE=5 SV=1	674.91
Q9BT78	Q9BT78	COPS4	0.489302	COP9 signalosome complex subunit 4 OS=Homo sapiens OX=9606 GN=COPS4 PE=1 SV=1	1506.4	911.889	672.189		P23786	P23786	CPT2	0.000120464	Carnitine O-palmitoyltransferase 2_ mitochondrial OS=Homo sapiens OX=9606 GN=CPT2 PE=1 SV=2	1620.07		Q00059	Q00059	TFAM	0.501313	Transcription factor A_ mitochondrial OS=Homo sapiens OX=9606 GN=TFAM PE=1 SV=1	1155.86		Q9BT78	Q9BT78	COPS4	0.489302	COP9 signalosome complex subunit 4 OS=Homo sapiens OX=9606 GN=COPS4 PE=1 SV=1	672.189
P04406	P04406	GAPDH	0.00109628	Glyceraldehyde-3-phosphate dehydrogenase OS=Homo sapiens OX=9606 GN=GAPDH PE=1 SV=3	56731.1	99954.4	670.755		Q8IZS6	Q8IZS6	DYNLT2	0.00443571	Dynein light chain Tctex-type protein 2 OS=Homo sapiens OX=9606 GN=DYNLT2 PE=1 SV=1	1584.32		P02743	P02743	APCS	0.0384248	Serum amyloid P-component OS=Homo sapiens OX=9606 GN=APCS PE=1 SV=2	1149		P04406	P04406	GAPDH	0.00109628	Glyceraldehyde-3-phosphate dehydrogenase OS=Homo sapiens OX=9606 GN=GAPDH PE=1 SV=3	670.755
Q14CN4	Q14CN4	KRT72	0.263203	Keratin_ type II cytoskeletal 72 OS=Homo sapiens OX=9606 GN=KRT72 PE=1 SV=2	1721.33	637.938	654.923		Q9H061	Q9H061	TMEM126A	0.409412	Transmembrane protein 126A OS=Homo sapiens OX=9606 GN=TMEM126A PE=1 SV=1	1567.96		P36578	P36578	RPL4	0.327964	60S ribosomal protein L4 OS=Homo sapiens OX=9606 GN=RPL4 PE=1 SV=5	1137.34		Q14CN4	Q14CN4	KRT72	0.263203	Keratin_ type II cytoskeletal 72 OS=Homo sapiens OX=9606 GN=KRT72 PE=1 SV=2	654.923
Q9UPU3	Q9UPU3	SORCS3	0.012138	VPS10 domain-containing receptor SorCS3 OS=Homo sapiens OX=9606 GN=SORCS3 PE=1 SV=2	3671.02	5894.82	648.917		Q58FF8	Q58FF8	HSP90AB2P	0.734132	Putative heat shock protein HSP 90-beta 2 OS=Homo sapiens OX=9606 GN=HSP90AB2P PE=1 SV=2	1558.2		Q8IZ96	Q8IZ96	CMTM1	0.208338	CKLF-like MARVEL transmembrane domain-containing protein 1 OS=Homo sapiens OX=9606 GN=CMTM1 PE=2 SV=1	1132.52		Q9UPU3	Q9UPU3	SORCS3	0.012138	VPS10 domain-containing receptor SorCS3 OS=Homo sapiens OX=9606 GN=SORCS3 PE=1 SV=2	648.917
Q7Z3Y7	Q7Z3Y7	KRT28	0.0506397	Keratin_ type I cytoskeletal 28 OS=Homo sapiens OX=9606 GN=KRT28 PE=1 SV=2	268.312	110.521	639.089		P54107	P54107	CRISP1	0.0829132	Cysteine-rich secretory protein 1 OS=Homo sapiens OX=9606 GN=CRISP1 PE=1 SV=1	1556.05		Q8N0Z3	Q8N0Z3	SPICE1	0.124833	Spindle and centriole-associated protein 1 OS=Homo sapiens OX=9606 GN=SPICE1 PE=1 SV=1	1129.11		Q7Z3Y7	Q7Z3Y7	KRT28	0.0506397	Keratin_ type I cytoskeletal 28 OS=Homo sapiens OX=9606 GN=KRT28 PE=1 SV=2	639.089
Q96N20	Q96N20	ZNF75A	0.213039	Zinc finger protein 75A OS=Homo sapiens OX=9606 GN=ZNF75A PE=1 SV=1	2184.98	335.42	624.29		P62140	P62140	PPP1CB	0.322925	Serine/threonine-protein phosphatase PP1-beta catalytic subunit OS=Homo sapiens OX=9606 GN=PPP1CB PE=1 SV=3	1550.78		Q9UIC8	Q9UIC8	LCMT1	0.481883	Leucine carboxyl methyltransferase 1 OS=Homo sapiens OX=9606 GN=LCMT1 PE=1 SV=2	1119.31		Q96N20	Q96N20	ZNF75A	0.213039	Zinc finger protein 75A OS=Homo sapiens OX=9606 GN=ZNF75A PE=1 SV=1	624.29
Q04695	Q04695	KRT17	0.000142399	Keratin_ type I cytoskeletal 17 OS=Homo sapiens OX=9606 GN=KRT17 PE=1 SV=2	1779.66	3421.29	622.66		Q6ZMR3	Q6ZMR3	LDHAL6A	0.000461848	L-lactate dehydrogenase A-like 6A OS=Homo sapiens OX=9606 GN=LDHAL6A PE=2 SV=1	1546.73		P56381;Q5VTU8	P56381	ATP5F1E	0.444446	ATP synthase subunit epsilon_ mitochondrial OS=Homo sapiens OX=9606 GN=ATP5F1E PE=1 SV=2	1116.34		Q04695	Q04695	KRT17	0.000142399	Keratin_ type I cytoskeletal 17 OS=Homo sapiens OX=9606 GN=KRT17 PE=1 SV=2	622.66
Q8NEH6	Q8NEH6	MNS1	0.154332	Meiosis-specific nuclear structural protein 1 OS=Homo sapiens OX=9606 GN=MNS1 PE=1 SV=2	212.699	52.2966	609.265		P24752	P24752	ACAT1	0.0780045	Acetyl-CoA acetyltransferase_ mitochondrial OS=Homo sapiens OX=9606 GN=ACAT1 PE=1 SV=1	1543.04		P11310	P11310	ACADM	0.15953	Medium-chain specific acyl-CoA dehydrogenase_ mitochondrial OS=Homo sapiens OX=9606 GN=ACADM PE=1 SV=1	1114.35		Q8NEH6	Q8NEH6	MNS1	0.154332	Meiosis-specific nuclear structural protein 1 OS=Homo sapiens OX=9606 GN=MNS1 PE=1 SV=2	609.265
Q92928;Q9H0U4	Q92928	RAB1C	0.196693	Putative Ras-related protein Rab-1C OS=Homo sapiens OX=9606 GN=RAB1C PE=5 SV=2	845.251	179.469	607.413		P13637	P13637	ATP1A3	0.000878781	Sodium/potassium-transporting ATPase subunit alpha-3 OS=Homo sapiens OX=9606 GN=ATP1A3 PE=1 SV=3	1538.43		Q92523	Q92523	CPT1B	0.462003	Carnitine O-palmitoyltransferase 1_ muscle isoform OS=Homo sapiens OX=9606 GN=CPT1B PE=1 SV=2	1109.17		Q92928;Q9H0U4	Q92928	RAB1C	0.196693	Putative Ras-related protein Rab-1C OS=Homo sapiens OX=9606 GN=RAB1C PE=5 SV=2	607.413
Q9NQ92	Q9NQ92	COPRS	0.683969	Coordinator of PRMT5 and differentiation stimulator OS=Homo sapiens OX=9606 GN=COPRS PE=1 SV=3	533.097	854.437	606.512		Q9BXW4	Q9BXW4	MAP1LC3C	0.00833583	Microtubule-associated proteins 1A/1B light chain 3C OS=Homo sapiens OX=9606 GN=MAP1LC3C PE=1 SV=1	1534.94		Q8NHV4	Q8NHV4	NEDD1	0.222287	Protein NEDD1 OS=Homo sapiens OX=9606 GN=NEDD1 PE=1 SV=1	1107.57		Q9NQ92	Q9NQ92	COPRS	0.683969	Coordinator of PRMT5 and differentiation stimulator OS=Homo sapiens OX=9606 GN=COPRS PE=1 SV=3	606.512
Q8NFH5	Q8NFH5	NUP35	0.000430382	Nucleoporin NUP35 OS=Homo sapiens OX=9606 GN=NUP35 PE=1 SV=1	5573.61	5715.87	604.267		P56381;Q5VTU8	P56381	ATP5F1E	0.444446	ATP synthase subunit epsilon_ mitochondrial OS=Homo sapiens OX=9606 GN=ATP5F1E PE=1 SV=2	1532.18		P20674	P20674	COX5A	0.10864	Cytochrome c oxidase subunit 5A_ mitochondrial OS=Homo sapiens OX=9606 GN=COX5A PE=1 SV=2	1081.82		Q8NFH5	Q8NFH5	NUP35	0.000430382	Nucleoporin NUP35 OS=Homo sapiens OX=9606 GN=NUP35 PE=1 SV=1	604.267
P26373	P26373	RPL13	0.145966	60S ribosomal protein L13 OS=Homo sapiens OX=9606 GN=RPL13 PE=1 SV=4	3125.51	1165.66	603.294		P61626	P61626	LYZ	0.00304007	Lysozyme C OS=Homo sapiens OX=9606 GN=LYZ PE=1 SV=1	1515.42		Q8NEA5	Q8NEA5	C19orf18	0.327434	Uncharacterized protein C19orf18 OS=Homo sapiens OX=9606 GN=C19orf18 PE=1 SV=1	1076.97		P26373	P26373	RPL13	0.145966	60S ribosomal protein L13 OS=Homo sapiens OX=9606 GN=RPL13 PE=1 SV=4	603.294
Q9UIA9	Q9UIA9	XPO7	0.00671041	Exportin-7 OS=Homo sapiens OX=9606 GN=XPO7 PE=1 SV=3	5987.19	6185.92	599.562		Q8WW22	Q8WW22	DNAJA4	0.10236	DnaJ homolog subfamily A member 4 OS=Homo sapiens OX=9606 GN=DNAJA4 PE=1 SV=1	1509.62		P49411	P49411	TUFM	0.470759	Elongation factor Tu_ mitochondrial OS=Homo sapiens OX=9606 GN=TUFM PE=1 SV=2	1062.11		Q9UIA9	Q9UIA9	XPO7	0.00671041	Exportin-7 OS=Homo sapiens OX=9606 GN=XPO7 PE=1 SV=3	599.562
Q9Y2K3	Q9Y2K3	MYH15	0.333819	Myosin-15 OS=Homo sapiens OX=9606 GN=MYH15 PE=1 SV=5	1894.19	580.196	595.429		Q9BT78	Q9BT78	COPS4	0.489302	COP9 signalosome complex subunit 4 OS=Homo sapiens OX=9606 GN=COPS4 PE=1 SV=1	1506.4		Q96E17	Q96E17	RAB3C	0.172567	Ras-related protein Rab-3C OS=Homo sapiens OX=9606 GN=RAB3C PE=1 SV=1	1055.76		Q9Y2K3	Q9Y2K3	MYH15	0.333819	Myosin-15 OS=Homo sapiens OX=9606 GN=MYH15 PE=1 SV=5	595.429
P29218	P29218	IMPA1	0.284975	Inositol monophosphatase 1 OS=Homo sapiens OX=9606 GN=IMPA1 PE=1 SV=1	1853.86	834.072	573.81		P51854	P51854	TKTL1	0.00748031	Transketolase-like protein 1 OS=Homo sapiens OX=9606 GN=TKTL1 PE=1 SV=2	1479.87		A6NHL2	A6NHL2	TUBAL3	0.201911	Tubulin alpha chain-like 3 OS=Homo sapiens OX=9606 GN=TUBAL3 PE=1 SV=2	1051.82		P29218	P29218	IMPA1	0.284975	Inositol monophosphatase 1 OS=Homo sapiens OX=9606 GN=IMPA1 PE=1 SV=1	573.81
Q03936;Q14593	Q03936	ZNF92	0.0690596	Zinc finger protein 92 OS=Homo sapiens OX=9606 GN=ZNF92 PE=1 SV=2	5856.67	5164.11	573.374		Q00059	Q00059	TFAM	0.501313	Transcription factor A_ mitochondrial OS=Homo sapiens OX=9606 GN=TFAM PE=1 SV=1	1470.83		P08779	P08779	KRT16	0.73873	Keratin_ type I cytoskeletal 16 OS=Homo sapiens OX=9606 GN=KRT16 PE=1 SV=4	1047.01		Q03936;Q14593	Q03936	ZNF92	0.0690596	Zinc finger protein 92 OS=Homo sapiens OX=9606 GN=ZNF92 PE=1 SV=2	573.374
Q8WZ59	Q8WZ59	TMEM190	0.662875	Transmembrane protein 190 OS=Homo sapiens OX=9606 GN=TMEM190 PE=1 SV=1	611.953	204.863	569.738		Q92526	Q92526	CCT6B	0.299614	T-complex protein 1 subunit zeta-2 OS=Homo sapiens OX=9606 GN=CCT6B PE=1 SV=5	1436.13		Q9Y4P3	Q9Y4P3	TBL2	0.379241	Transducin beta-like protein 2 OS=Homo sapiens OX=9606 GN=TBL2 PE=1 SV=1	1038.81		Q8WZ59	Q8WZ59	TMEM190	0.662875	Transmembrane protein 190 OS=Homo sapiens OX=9606 GN=TMEM190 PE=1 SV=1	569.738
O75334	O75334	PPFIA2	0.134464	Liprin-alpha-2 OS=Homo sapiens OX=9606 GN=PPFIA2 PE=1 SV=2	709.664	93.261	566.9		Q9HC21	Q9HC21	SLC25A19	0.000260898	Mitochondrial thiamine pyrophosphate carrier OS=Homo sapiens OX=9606 GN=SLC25A19 PE=1 SV=1	1423.86		A6NFH5	A6NFH5	FABP12	0.48016	Fatty acid-binding protein 12 OS=Homo sapiens OX=9606 GN=FABP12 PE=2 SV=2	1014.31		O75334	O75334	PPFIA2	0.134464	Liprin-alpha-2 OS=Homo sapiens OX=9606 GN=PPFIA2 PE=1 SV=2	566.9
Q8WW14	Q8WW14	C10orf82	0.0572541	Uncharacterized protein C10orf82 OS=Homo sapiens OX=9606 GN=C10orf82 PE=1 SV=3	58.5643	33.653	565.182		A6NMS7;A6NM11;O60309	A6NMS7	LRRC37A	0.0716595	Leucine-rich repeat-containing protein 37A OS=Homo sapiens OX=9606 GN=LRRC37A PE=2 SV=3	1421.65		Q6P2I3;Q96GK7	Q6P2I3	FAHD2B	0.236485	Fumarylacetoacetate hydrolase domain-containing protein 2B OS=Homo sapiens OX=9606 GN=FAHD2B PE=1 SV=1	1010.93		Q8WW14	Q8WW14	C10orf82	0.0572541	Uncharacterized protein C10orf82 OS=Homo sapiens OX=9606 GN=C10orf82 PE=1 SV=3	565.182
Q9Y277	Q9Y277	VDAC3	0.00044753	Voltage-dependent anion-selective channel protein 3 OS=Homo sapiens OX=9606 GN=VDAC3 PE=1 SV=1	23580.9	73741.8	556.79		Q8NHV4	Q8NHV4	NEDD1	0.222287	Protein NEDD1 OS=Homo sapiens OX=9606 GN=NEDD1 PE=1 SV=1	1386.84		P14314	P14314	PRKCSH	0.649628	Glucosidase 2 subunit beta OS=Homo sapiens OX=9606 GN=PRKCSH PE=1 SV=2	1009.57		Q9Y277	Q9Y277	VDAC3	0.00044753	Voltage-dependent anion-selective channel protein 3 OS=Homo sapiens OX=9606 GN=VDAC3 PE=1 SV=1	556.79
P08670	P08670	VIM	0.287335	Vimentin OS=Homo sapiens OX=9606 GN=VIM PE=1 SV=4	1959.66	660.883	556.518		Q96E17	Q96E17	RAB3C	0.172567	Ras-related protein Rab-3C OS=Homo sapiens OX=9606 GN=RAB3C PE=1 SV=1	1386.01		P05164	P05164	MPO	0.000174549	Myeloperoxidase OS=Homo sapiens OX=9606 GN=MPO PE=1 SV=1	994.554		P08670	P08670	VIM	0.287335	Vimentin OS=Homo sapiens OX=9606 GN=VIM PE=1 SV=4	556.518
Q9Y4P3	Q9Y4P3	TBL2	0.379241	Transducin beta-like protein 2 OS=Homo sapiens OX=9606 GN=TBL2 PE=1 SV=1	1858.5	1038.81	550.338		Q8TC44	Q8TC44	POC1B	0.33133	POC1 centriolar protein homolog B OS=Homo sapiens OX=9606 GN=POC1B PE=1 SV=1	1380.77		Q99714	Q99714	HSD17B10	0.0687173	3-hydroxyacyl-CoA dehydrogenase type-2 OS=Homo sapiens OX=9606 GN=HSD17B10 PE=1 SV=3	976.454		Q9Y4P3	Q9Y4P3	TBL2	0.379241	Transducin beta-like protein 2 OS=Homo sapiens OX=9606 GN=TBL2 PE=1 SV=1	550.338
P20674	P20674	COX5A	0.10864	Cytochrome c oxidase subunit 5A_ mitochondrial OS=Homo sapiens OX=9606 GN=COX5A PE=1 SV=2	1707.2	1081.82	542.93		Q8N0Z3	Q8N0Z3	SPICE1	0.124833	Spindle and centriole-associated protein 1 OS=Homo sapiens OX=9606 GN=SPICE1 PE=1 SV=1	1364.81		Q58FF8	Q58FF8	HSP90AB2P	0.734132	Putative heat shock protein HSP 90-beta 2 OS=Homo sapiens OX=9606 GN=HSP90AB2P PE=1 SV=2	967.247		P20674	P20674	COX5A	0.10864	Cytochrome c oxidase subunit 5A_ mitochondrial OS=Homo sapiens OX=9606 GN=COX5A PE=1 SV=2	542.93
P11177	P11177	PDHB	0.00206769	Pyruvate dehydrogenase E1 component subunit beta_ mitochondrial OS=Homo sapiens OX=9606 GN=PDHB PE=1 SV=3	22471.9	28750.1	534.406		Q7Z5L4	Q7Z5L4	SPATA19	0.258181	Spermatogenesis-associated protein 19_ mitochondrial OS=Homo sapiens OX=9606 GN=SPATA19 PE=2 SV=2	1348.16		P09544	P09544	WNT2	0.000988039	Protein Wnt-2 OS=Homo sapiens OX=9606 GN=WNT2 PE=2 SV=1	960.895		P11177	P11177	PDHB	0.00206769	Pyruvate dehydrogenase E1 component subunit beta_ mitochondrial OS=Homo sapiens OX=9606 GN=PDHB PE=1 SV=3	534.406
A6NDG6	A6NDG6	PGP	0.0146914	Glycerol-3-phosphate phosphatase OS=Homo sapiens OX=9606 GN=PGP PE=1 SV=1	16.1252	0	530.078		Q9Y6A4	Q9Y6A4	CFAP20	0.259231	Cilia- and flagella-associated protein 20 OS=Homo sapiens OX=9606 GN=CFAP20 PE=1 SV=1	1341.23		Q8WWF3	Q8WWF3	SSMEM1	0.463293	Serine-rich single-pass membrane protein 1 OS=Homo sapiens OX=9606 GN=SSMEM1 PE=1 SV=1	934.369		A6NDG6	A6NDG6	PGP	0.0146914	Glycerol-3-phosphate phosphatase OS=Homo sapiens OX=9606 GN=PGP PE=1 SV=1	530.078
Q86Y46	Q86Y46	KRT73	3.41455e-06	Keratin_ type II cytoskeletal 73 OS=Homo sapiens OX=9606 GN=KRT73 PE=1 SV=1	100173	113400	520.046		Q7Z4H3	Q7Z4H3	HDDC2	0.443587	5'-deoxynucleotidase HDDC2 OS=Homo sapiens OX=9606 GN=HDDC2 PE=1 SV=1	1339.86		Q9Y6A4	Q9Y6A4	CFAP20	0.259231	Cilia- and flagella-associated protein 20 OS=Homo sapiens OX=9606 GN=CFAP20 PE=1 SV=1	919.042		Q86Y46	Q86Y46	KRT73	3.41455e-06	Keratin_ type II cytoskeletal 73 OS=Homo sapiens OX=9606 GN=KRT73 PE=1 SV=1	520.046
Q15029	Q15029	EFTUD2	0.000918668	116 kDa U5 small nuclear ribonucleoprotein component OS=Homo sapiens OX=9606 GN=EFTUD2 PE=1 SV=1	16040.7	21905.1	513.724		P99999	P99999	CYCS	0.768173	Cytochrome c OS=Homo sapiens OX=9606 GN=CYCS PE=1 SV=2	1333.04		Q9BT78	Q9BT78	COPS4	0.489302	COP9 signalosome complex subunit 4 OS=Homo sapiens OX=9606 GN=COPS4 PE=1 SV=1	911.889		Q15029	Q15029	EFTUD2	0.000918668	116 kDa U5 small nuclear ribonucleoprotein component OS=Homo sapiens OX=9606 GN=EFTUD2 PE=1 SV=1	513.724
Q8NHV4	Q8NHV4	NEDD1	0.222287	Protein NEDD1 OS=Homo sapiens OX=9606 GN=NEDD1 PE=1 SV=1	1386.84	1107.57	508.28		Q96PF2	Q96PF2	TSSK2	0.436758	Testis-specific serine/threonine-protein kinase 2 OS=Homo sapiens OX=9606 GN=TSSK2 PE=1 SV=2	1329.62		P28161	P28161	GSTM2	0.0463362	Glutathione S-transferase Mu 2 OS=Homo sapiens OX=9606 GN=GSTM2 PE=1 SV=2	879.715		Q8NHV4	Q8NHV4	NEDD1	0.222287	Protein NEDD1 OS=Homo sapiens OX=9606 GN=NEDD1 PE=1 SV=1	508.28
P04843	P04843	RPN1	0.00200415	Dolichyl-diphosphooligosaccharide--protein glycosyltransferase subunit 1 OS=Homo sapiens OX=9606 GN=RPN1 PE=1 SV=1	5363.65	6718.68	503.403		P30041	P30041	PRDX6	0.000183465	Peroxiredoxin-6 OS=Homo sapiens OX=9606 GN=PRDX6 PE=1 SV=3	1329.37		Q9H9E3;F5HF49;P16789;Q9UHF7	Q9H9E3	COG4	0.936245	Conserved oligomeric Golgi complex subunit 4 OS=Homo sapiens OX=9606 GN=COG4 PE=1 SV=3	875.92		P04843	P04843	RPN1	0.00200415	Dolichyl-diphosphooligosaccharide--protein glycosyltransferase subunit 1 OS=Homo sapiens OX=9606 GN=RPN1 PE=1 SV=1	503.403
P22061	P22061	PCMT1	0.250565	Protein-L-isoaspartate(D-aspartate) O-methyltransferase OS=Homo sapiens OX=9606 GN=PCMT1 PE=1 SV=4	1270.64	533.983	500.037		Q9UJZ1	Q9UJZ1	STOML2	0.397586	Stomatin-like protein 2_ mitochondrial OS=Homo sapiens OX=9606 GN=STOML2 PE=1 SV=1	1305.22		Q9NQ92	Q9NQ92	COPRS	0.683969	Coordinator of PRMT5 and differentiation stimulator OS=Homo sapiens OX=9606 GN=COPRS PE=1 SV=3	854.437		P22061	P22061	PCMT1	0.250565	Protein-L-isoaspartate(D-aspartate) O-methyltransferase OS=Homo sapiens OX=9606 GN=PCMT1 PE=1 SV=4	500.037
P12036	P12036	NEFH	0.00168285	Neurofilament heavy polypeptide OS=Homo sapiens OX=9606 GN=NEFH PE=1 SV=4	3771.3	6566.37	493.895		P20155	P20155	SPINK2	0.298814	Serine protease inhibitor Kazal-type 2 OS=Homo sapiens OX=9606 GN=SPINK2 PE=1 SV=2	1299.26		P06858	P06858	LPL	0.127573	Lipoprotein lipase OS=Homo sapiens OX=9606 GN=LPL PE=1 SV=1	850.053		P12036	P12036	NEFH	0.00168285	Neurofilament heavy polypeptide OS=Homo sapiens OX=9606 GN=NEFH PE=1 SV=4	493.895
A6NHL2	A6NHL2	TUBAL3	0.201911	Tubulin alpha chain-like 3 OS=Homo sapiens OX=9606 GN=TUBAL3 PE=1 SV=2	0	1051.82	489.133		P47914	P47914	RPL29	0.49983	60S ribosomal protein L29 OS=Homo sapiens OX=9606 GN=RPL29 PE=1 SV=2	1298.04		P29218	P29218	IMPA1	0.284975	Inositol monophosphatase 1 OS=Homo sapiens OX=9606 GN=IMPA1 PE=1 SV=1	834.072		A6NHL2	A6NHL2	TUBAL3	0.201911	Tubulin alpha chain-like 3 OS=Homo sapiens OX=9606 GN=TUBAL3 PE=1 SV=2	489.133
Q9UJZ1	Q9UJZ1	STOML2	0.397586	Stomatin-like protein 2_ mitochondrial OS=Homo sapiens OX=9606 GN=STOML2 PE=1 SV=1	1305.22	463.05	486.564		P22061	P22061	PCMT1	0.250565	Protein-L-isoaspartate(D-aspartate) O-methyltransferase OS=Homo sapiens OX=9606 GN=PCMT1 PE=1 SV=4	1270.64		P47914	P47914	RPL29	0.49983	60S ribosomal protein L29 OS=Homo sapiens OX=9606 GN=RPL29 PE=1 SV=2	833.342		Q9UJZ1	Q9UJZ1	STOML2	0.397586	Stomatin-like protein 2_ mitochondrial OS=Homo sapiens OX=9606 GN=STOML2 PE=1 SV=1	486.564
Q9H1X1	Q9H1X1	RSPH9	0.000969326	Radial spoke head protein 9 homolog OS=Homo sapiens OX=9606 GN=RSPH9 PE=1 SV=1	19784.4	17982.7	484.467		Q99714	Q99714	HSD17B10	0.0687173	3-hydroxyacyl-CoA dehydrogenase type-2 OS=Homo sapiens OX=9606 GN=HSD17B10 PE=1 SV=3	1244.03		P51854	P51854	TKTL1	0.00748031	Transketolase-like protein 1 OS=Homo sapiens OX=9606 GN=TKTL1 PE=1 SV=2	791.189		Q9H1X1	Q9H1X1	RSPH9	0.000969326	Radial spoke head protein 9 homolog OS=Homo sapiens OX=9606 GN=RSPH9 PE=1 SV=1	484.467
P09669	P09669	COX6C	0.414932	Cytochrome c oxidase subunit 6C OS=Homo sapiens OX=9606 GN=COX6C PE=1 SV=2	1065.44	701.385	472.652		P14314	P14314	PRKCSH	0.649628	Glucosidase 2 subunit beta OS=Homo sapiens OX=9606 GN=PRKCSH PE=1 SV=2	1238.68		P46439	P46439	GSTM5	0.0476616	Glutathione S-transferase Mu 5 OS=Homo sapiens OX=9606 GN=GSTM5 PE=1 SV=3	757.047		P09669	P09669	COX6C	0.414932	Cytochrome c oxidase subunit 6C OS=Homo sapiens OX=9606 GN=COX6C PE=1 SV=2	472.652
P05141	P05141	SLC25A5	0.280097	ADP/ATP translocase 2 OS=Homo sapiens OX=9606 GN=SLC25A5 PE=1 SV=7	1061.37	401.584	472.046		P50402	P50402	EMD	0.638142	Emerin OS=Homo sapiens OX=9606 GN=EMD PE=1 SV=1	1225.2		Q9Y4L1	Q9Y4L1	HYOU1	0.450187	Hypoxia up-regulated protein 1 OS=Homo sapiens OX=9606 GN=HYOU1 PE=1 SV=1	756.812		P05141	P05141	SLC25A5	0.280097	ADP/ATP translocase 2 OS=Homo sapiens OX=9606 GN=SLC25A5 PE=1 SV=7	472.046
P50502;Q8IZP2	P50502	ST13	0.253293	Hsc70-interacting protein OS=Homo sapiens OX=9606 GN=ST13 PE=1 SV=2	85.8398	89.2282	453.2		P27105	P27105	STOM	0.451489	Stomatin OS=Homo sapiens OX=9606 GN=STOM PE=1 SV=3	1223.86		Q8NFW8	Q8NFW8	CMAS	0.31316	N-acylneuraminate cytidylyltransferase OS=Homo sapiens OX=9606 GN=CMAS PE=1 SV=2	746.12		P50502;Q8IZP2	P50502	ST13	0.253293	Hsc70-interacting protein OS=Homo sapiens OX=9606 GN=ST13 PE=1 SV=2	453.2
Q8TC36	Q8TC36	SUN5	0.0294079	SUN domain-containing protein 5 OS=Homo sapiens OX=9606 GN=SUN5 PE=1 SV=1	3564.3	6645.93	453.145		Q9Y4L1	Q9Y4L1	HYOU1	0.450187	Hypoxia up-regulated protein 1 OS=Homo sapiens OX=9606 GN=HYOU1 PE=1 SV=1	1213.68		Q92526	Q92526	CCT6B	0.299614	T-complex protein 1 subunit zeta-2 OS=Homo sapiens OX=9606 GN=CCT6B PE=1 SV=5	734.929		Q8TC36	Q8TC36	SUN5	0.0294079	SUN domain-containing protein 5 OS=Homo sapiens OX=9606 GN=SUN5 PE=1 SV=1	453.145
P25685	P25685	DNAJB1	0.448322	DnaJ homolog subfamily B member 1 OS=Homo sapiens OX=9606 GN=DNAJB1 PE=1 SV=4	1062.96	545.827	439.105		Q9UKR8	Q9UKR8	TSPAN16	0.133623	Tetraspanin-16 OS=Homo sapiens OX=9606 GN=TSPAN16 PE=2 SV=1	1210.72		P09669	P09669	COX6C	0.414932	Cytochrome c oxidase subunit 6C OS=Homo sapiens OX=9606 GN=COX6C PE=1 SV=2	701.385		P25685	P25685	DNAJB1	0.448322	DnaJ homolog subfamily B member 1 OS=Homo sapiens OX=9606 GN=DNAJB1 PE=1 SV=4	439.105
Q7Z4H3	Q7Z4H3	HDDC2	0.443587	5'-deoxynucleotidase HDDC2 OS=Homo sapiens OX=9606 GN=HDDC2 PE=1 SV=1	1339.86	659.309	429.679		P46439	P46439	GSTM5	0.0476616	Glutathione S-transferase Mu 5 OS=Homo sapiens OX=9606 GN=GSTM5 PE=1 SV=3	1210.42		Q8IYX7	Q8IYX7	SAXO1	0.200088	Stabilizer of axonemal microtubules 1 OS=Homo sapiens OX=9606 GN=SAXO1 PE=1 SV=2	696.998		Q7Z4H3	Q7Z4H3	HDDC2	0.443587	5'-deoxynucleotidase HDDC2 OS=Homo sapiens OX=9606 GN=HDDC2 PE=1 SV=1	429.679
Q86SG4	Q86SG4	HMGN2P46	0.466627	Putative Dresden prostate carcinoma protein 2 OS=Homo sapiens OX=9606 GN=HMGN2P46 PE=5 SV=1	469.74	185.543	401.12		Q96RT6	Q96RT6	CTAGE1	0.0902797	cTAGE family member 2 OS=Homo sapiens OX=9606 GN=CTAGE1 PE=1 SV=2	1168.25		A1A519	A1A519	FAM170A	0.107412	Protein FAM170A OS=Homo sapiens OX=9606 GN=FAM170A PE=2 SV=1	683.38		Q86SG4	Q86SG4	HMGN2P46	0.466627	Putative Dresden prostate carcinoma protein 2 OS=Homo sapiens OX=9606 GN=HMGN2P46 PE=5 SV=1	401.12
Q8WW24	Q8WW24	TEKT4	3.96761e-05	Tektin-4 OS=Homo sapiens OX=9606 GN=TEKT4 PE=1 SV=1	19307.5	11395.3	391.729		Q9BYD9	Q9BYD9	ACTRT3	0.0100544	Actin-related protein T3 OS=Homo sapiens OX=9606 GN=ACTRT3 PE=2 SV=1	1166.85		P61769	P61769	B2M	0.150898	Beta-2-microglobulin OS=Homo sapiens OX=9606 GN=B2M PE=1 SV=1	671.612		Q8WW24	Q8WW24	TEKT4	3.96761e-05	Tektin-4 OS=Homo sapiens OX=9606 GN=TEKT4 PE=1 SV=1	391.729
P05164	P05164	MPO	0.000174549	Myeloperoxidase OS=Homo sapiens OX=9606 GN=MPO PE=1 SV=1	10522.5	994.554	371.392		Q8WWF3	Q8WWF3	SSMEM1	0.463293	Serine-rich single-pass membrane protein 1 OS=Homo sapiens OX=9606 GN=SSMEM1 PE=1 SV=1	1150.76		P08670	P08670	VIM	0.287335	Vimentin OS=Homo sapiens OX=9606 GN=VIM PE=1 SV=4	660.883		P05164	P05164	MPO	0.000174549	Myeloperoxidase OS=Homo sapiens OX=9606 GN=MPO PE=1 SV=1	371.392
Q06481	Q06481	APLP2	0.19972	Amyloid beta precursor like protein 2 OS=Homo sapiens OX=9606 GN=APLP2 PE=1 SV=2	135.992	56.4912	367.988		Q7Z401	Q7Z401	DENND4A	0.580463	C-myc promoter-binding protein OS=Homo sapiens OX=9606 GN=DENND4A PE=1 SV=2	1149.76		Q7Z4H3	Q7Z4H3	HDDC2	0.443587	5'-deoxynucleotidase HDDC2 OS=Homo sapiens OX=9606 GN=HDDC2 PE=1 SV=1	659.309		Q06481	Q06481	APLP2	0.19972	Amyloid beta precursor like protein 2 OS=Homo sapiens OX=9606 GN=APLP2 PE=1 SV=2	367.988
P39023	P39023	RPL3	0.0592935	60S ribosomal protein L3 OS=Homo sapiens OX=9606 GN=RPL3 PE=1 SV=2	2271.56	1201.7	361.854		P60842	P60842	EIF4A1	0.000935037	Eukaryotic initiation factor 4A-I OS=Homo sapiens OX=9606 GN=EIF4A1 PE=1 SV=1	1111.22		P16402;P10412;P16403;Q02539	P16402	H1-3	0.422633	Histone H1.3 OS=Homo sapiens OX=9606 GN=H1-3 PE=1 SV=2	658.219		P39023	P39023	RPL3	0.0592935	60S ribosomal protein L3 OS=Homo sapiens OX=9606 GN=RPL3 PE=1 SV=2	361.854
P28161	P28161	GSTM2	0.0463362	Glutathione S-transferase Mu 2 OS=Homo sapiens OX=9606 GN=GSTM2 PE=1 SV=2	2233.43	879.715	361.506		Q9Y6J0	Q9Y6J0	CABIN1	0.267801	Calcineurin-binding protein cabin-1 OS=Homo sapiens OX=9606 GN=CABIN1 PE=1 SV=1	1101.96		Q7Z5L4	Q7Z5L4	SPATA19	0.258181	Spermatogenesis-associated protein 19_ mitochondrial OS=Homo sapiens OX=9606 GN=SPATA19 PE=2 SV=2	656.394		P28161	P28161	GSTM2	0.0463362	Glutathione S-transferase Mu 2 OS=Homo sapiens OX=9606 GN=GSTM2 PE=1 SV=2	361.506
Q9H061	Q9H061	TMEM126A	0.409412	Transmembrane protein 126A OS=Homo sapiens OX=9606 GN=TMEM126A PE=1 SV=1	1567.96	644.33	355.863		P17174	P17174	GOT1	0.35792	Aspartate aminotransferase_ cytoplasmic OS=Homo sapiens OX=9606 GN=GOT1 PE=1 SV=3	1097.35		Q9H061	Q9H061	TMEM126A	0.409412	Transmembrane protein 126A OS=Homo sapiens OX=9606 GN=TMEM126A PE=1 SV=1	644.33		Q9H061	Q9H061	TMEM126A	0.409412	Transmembrane protein 126A OS=Homo sapiens OX=9606 GN=TMEM126A PE=1 SV=1	355.863
P31946	P31946	YWHAB	0.313949	14-3-3 protein beta/alpha OS=Homo sapiens OX=9606 GN=YWHAB PE=1 SV=3	865.03	191.171	355.594		Q9Y5K1	Q9Y5K1	SPO11	1.85259e-08	Meiotic recombination protein SPO11 OS=Homo sapiens OX=9606 GN=SPO11 PE=1 SV=1	1073.89		Q8TC44	Q8TC44	POC1B	0.33133	POC1 centriolar protein homolog B OS=Homo sapiens OX=9606 GN=POC1B PE=1 SV=1	642.843		P31946	P31946	YWHAB	0.313949	14-3-3 protein beta/alpha OS=Homo sapiens OX=9606 GN=YWHAB PE=1 SV=3	355.594
P82970	P82970	HMGN5	0.0161486	High mobility group nucleosome-binding domain-containing protein 5 OS=Homo sapiens OX=9606 GN=HMGN5 PE=1 SV=1	18.4075	0	354.56		P09669	P09669	COX6C	0.414932	Cytochrome c oxidase subunit 6C OS=Homo sapiens OX=9606 GN=COX6C PE=1 SV=2	1065.44		Q86XJ1	Q86XJ1	GAS2L3	0.465146	GAS2-like protein 3 OS=Homo sapiens OX=9606 GN=GAS2L3 PE=1 SV=1	639.916		P82970	P82970	HMGN5	0.0161486	High mobility group nucleosome-binding domain-containing protein 5 OS=Homo sapiens OX=9606 GN=HMGN5 PE=1 SV=1	354.56
Q53SZ7	Q53SZ7	PRR30	0.403453	Proline-rich protein 30 OS=Homo sapiens OX=9606 GN=PRR30 PE=1 SV=1	946.474	426.658	349.479		P25685	P25685	DNAJB1	0.448322	DnaJ homolog subfamily B member 1 OS=Homo sapiens OX=9606 GN=DNAJB1 PE=1 SV=4	1062.96		Q14CN4	Q14CN4	KRT72	0.263203	Keratin_ type II cytoskeletal 72 OS=Homo sapiens OX=9606 GN=KRT72 PE=1 SV=2	637.938		Q53SZ7	Q53SZ7	PRR30	0.403453	Proline-rich protein 30 OS=Homo sapiens OX=9606 GN=PRR30 PE=1 SV=1	349.479
P47914	P47914	RPL29	0.49983	60S ribosomal protein L29 OS=Homo sapiens OX=9606 GN=RPL29 PE=1 SV=2	1298.04	833.342	346.484		P05141	P05141	SLC25A5	0.280097	ADP/ATP translocase 2 OS=Homo sapiens OX=9606 GN=SLC25A5 PE=1 SV=7	1061.37		Q96PF2	Q96PF2	TSSK2	0.436758	Testis-specific serine/threonine-protein kinase 2 OS=Homo sapiens OX=9606 GN=TSSK2 PE=1 SV=2	630.619		P47914	P47914	RPL29	0.49983	60S ribosomal protein L29 OS=Homo sapiens OX=9606 GN=RPL29 PE=1 SV=2	346.484
Q9NVV0	Q9NVV0	TMEM38B	0.2898	Trimeric intracellular cation channel type B OS=Homo sapiens OX=9606 GN=TMEM38B PE=1 SV=1	92.6646	268.361	336.9		Q8NEA5	Q8NEA5	C19orf18	0.327434	Uncharacterized protein C19orf18 OS=Homo sapiens OX=9606 GN=C19orf18 PE=1 SV=1	1053.21		Q9UKR8	Q9UKR8	TSPAN16	0.133623	Tetraspanin-16 OS=Homo sapiens OX=9606 GN=TSPAN16 PE=2 SV=1	603.963		Q9NVV0	Q9NVV0	TMEM38B	0.2898	Trimeric intracellular cation channel type B OS=Homo sapiens OX=9606 GN=TMEM38B PE=1 SV=1	336.9
Q6UW49	Q6UW49	SPESP1	7.68383e-07	Sperm equatorial segment protein 1 OS=Homo sapiens OX=9606 GN=SPESP1 PE=1 SV=2	45392.2	106108	336.542		Q6P656	Q6P656	CFAP161	4.55853e-07	Cilia- and flagella-associated protein 161 OS=Homo sapiens OX=9606 GN=CFAP161 PE=1 SV=1	996.754		Q6T311	Q6T311	ARL9	0.627576	ADP-ribosylation factor-like protein 9 OS=Homo sapiens OX=9606 GN=ARL9 PE=2 SV=1	587.586		Q6UW49	Q6UW49	SPESP1	7.68383e-07	Sperm equatorial segment protein 1 OS=Homo sapiens OX=9606 GN=SPESP1 PE=1 SV=2	336.542
P16435	P16435	POR	0.0212256	NADPH--cytochrome P450 reductase OS=Homo sapiens OX=9606 GN=POR PE=1 SV=2	12340.1	23464.6	332.735		Q53SZ7	Q53SZ7	PRR30	0.403453	Proline-rich protein 30 OS=Homo sapiens OX=9606 GN=PRR30 PE=1 SV=1	946.474		Q9Y2K3	Q9Y2K3	MYH15	0.333819	Myosin-15 OS=Homo sapiens OX=9606 GN=MYH15 PE=1 SV=5	580.196		P16435	P16435	POR	0.0212256	NADPH--cytochrome P450 reductase OS=Homo sapiens OX=9606 GN=POR PE=1 SV=2	332.735
A6NNF4;Q9Y2Q1	A6NNF4	ZNF726	0.838855	Zinc finger protein 726 OS=Homo sapiens OX=9606 GN=ZNF726 PE=1 SV=5	444.183	441.343	326.616		Q9NS69	Q9NS69	TOMM22	0.166294	Mitochondrial import receptor subunit TOM22 homolog OS=Homo sapiens OX=9606 GN=TOMM22 PE=1 SV=3	917.218		P05154	P05154	SERPINA5	0.184024	Plasma serine protease inhibitor OS=Homo sapiens OX=9606 GN=SERPINA5 PE=1 SV=3	577.596		A6NNF4;Q9Y2Q1	A6NNF4	ZNF726	0.838855	Zinc finger protein 726 OS=Homo sapiens OX=9606 GN=ZNF726 PE=1 SV=5	326.616
P10644	P10644	PRKAR1A	0.000520472	cAMP-dependent protein kinase type I-alpha regulatory subunit OS=Homo sapiens OX=9606 GN=PRKAR1A PE=1 SV=1	7133.91	8808.31	319.219		Q8NFW8	Q8NFW8	CMAS	0.31316	N-acylneuraminate cytidylyltransferase OS=Homo sapiens OX=9606 GN=CMAS PE=1 SV=2	913.569		P14927	P14927	UQCRB	0.0700456	Cytochrome b-c1 complex subunit 7 OS=Homo sapiens OX=9606 GN=UQCRB PE=1 SV=2	573.934		P10644	P10644	PRKAR1A	0.000520472	cAMP-dependent protein kinase type I-alpha regulatory subunit OS=Homo sapiens OX=9606 GN=PRKAR1A PE=1 SV=1	319.219
Q99714	Q99714	HSD17B10	0.0687173	3-hydroxyacyl-CoA dehydrogenase type-2 OS=Homo sapiens OX=9606 GN=HSD17B10 PE=1 SV=3	1244.03	976.454	315.261		P61981	P61981	YWHAG	0.193457	14-3-3 protein gamma OS=Homo sapiens OX=9606 GN=YWHAG PE=1 SV=2	913.291		Q8IWS0	Q8IWS0	PHF6	0.35887	PHD finger protein 6 OS=Homo sapiens OX=9606 GN=PHF6 PE=1 SV=1	569.527		Q99714	Q99714	HSD17B10	0.0687173	3-hydroxyacyl-CoA dehydrogenase type-2 OS=Homo sapiens OX=9606 GN=HSD17B10 PE=1 SV=3	315.261
Q9HDC9	Q9HDC9	APMAP	0.273325	Adipocyte plasma membrane-associated protein OS=Homo sapiens OX=9606 GN=APMAP PE=1 SV=2	449.5	151.042	302.379		P13804	P13804	ETFA	0.441377	Electron transfer flavoprotein subunit alpha_ mitochondrial OS=Homo sapiens OX=9606 GN=ETFA PE=1 SV=1	907.741		P27105	P27105	STOM	0.451489	Stomatin OS=Homo sapiens OX=9606 GN=STOM PE=1 SV=3	564.78		Q9HDC9	Q9HDC9	APMAP	0.273325	Adipocyte plasma membrane-associated protein OS=Homo sapiens OX=9606 GN=APMAP PE=1 SV=2	302.379
Q9H2U2	Q9H2U2	PPA2	0.00307153	Inorganic pyrophosphatase 2_ mitochondrial OS=Homo sapiens OX=9606 GN=PPA2 PE=1 SV=2	20.9638	0	295.142		P45974	P45974	USP5	0.00996964	Ubiquitin carboxyl-terminal hydrolase 5 OS=Homo sapiens OX=9606 GN=USP5 PE=1 SV=2	907.586		Q8WXA2	Q8WXA2	PATE1	0.297443	Prostate and testis expressed protein 1 OS=Homo sapiens OX=9606 GN=PATE1 PE=1 SV=1	564.474		Q9H2U2	Q9H2U2	PPA2	0.00307153	Inorganic pyrophosphatase 2_ mitochondrial OS=Homo sapiens OX=9606 GN=PPA2 PE=1 SV=2	295.142
P0C7P4;P47985	P0C7P4	UQCRFS1P1	0.406829	Putative cytochrome b-c1 complex subunit Rieske-like protein 1 OS=Homo sapiens OX=9606 GN=UQCRFS1P1 PE=5 SV=1	37.5176	211.828	290.635		P36542	P36542	ATP5F1C	0.0154491	ATP synthase subunit gamma_ mitochondrial OS=Homo sapiens OX=9606 GN=ATP5F1C PE=1 SV=1	897.974		Q8WUD1	Q8WUD1	RAB2B	0.0146834	Ras-related protein Rab-2B OS=Homo sapiens OX=9606 GN=RAB2B PE=1 SV=1	553.542		P0C7P4;P47985	P0C7P4	UQCRFS1P1	0.406829	Putative cytochrome b-c1 complex subunit Rieske-like protein 1 OS=Homo sapiens OX=9606 GN=UQCRFS1P1 PE=5 SV=1	290.635
Q04917	Q04917	YWHAH	0.152361	14-3-3 protein eta OS=Homo sapiens OX=9606 GN=YWHAH PE=1 SV=4	72.8323	31.1077	284.867		Q9UKJ8	Q9UKJ8	ADAM21	0.000623061	Disintegrin and metalloproteinase domain-containing protein 21 OS=Homo sapiens OX=9606 GN=ADAM21 PE=1 SV=2	868.137		P25685	P25685	DNAJB1	0.448322	DnaJ homolog subfamily B member 1 OS=Homo sapiens OX=9606 GN=DNAJB1 PE=1 SV=4	545.827		Q04917	Q04917	YWHAH	0.152361	14-3-3 protein eta OS=Homo sapiens OX=9606 GN=YWHAH PE=1 SV=4	284.867
Q8WWF3	Q8WWF3	SSMEM1	0.463293	Serine-rich single-pass membrane protein 1 OS=Homo sapiens OX=9606 GN=SSMEM1 PE=1 SV=1	1150.76	934.369	276.052		P31946	P31946	YWHAB	0.313949	14-3-3 protein beta/alpha OS=Homo sapiens OX=9606 GN=YWHAB PE=1 SV=3	865.03		Q92597	Q92597	NDRG1	0.18474	Protein NDRG1 OS=Homo sapiens OX=9606 GN=NDRG1 PE=1 SV=1	535.729		Q8WWF3	Q8WWF3	SSMEM1	0.463293	Serine-rich single-pass membrane protein 1 OS=Homo sapiens OX=9606 GN=SSMEM1 PE=1 SV=1	276.052
Q96MN5	Q96MN5	TCEANC2	0.341567	Transcription elongation factor A N-terminal and central domain-containing protein 2 OS=Homo sapiens OX=9606 GN=TCEANC2 PE=1 SV=1	251.481	121.109	250.809		Q8WXA2	Q8WXA2	PATE1	0.297443	Prostate and testis expressed protein 1 OS=Homo sapiens OX=9606 GN=PATE1 PE=1 SV=1	855.554		P22061	P22061	PCMT1	0.250565	Protein-L-isoaspartate(D-aspartate) O-methyltransferase OS=Homo sapiens OX=9606 GN=PCMT1 PE=1 SV=4	533.983		Q96MN5	Q96MN5	TCEANC2	0.341567	Transcription elongation factor A N-terminal and central domain-containing protein 2 OS=Homo sapiens OX=9606 GN=TCEANC2 PE=1 SV=1	250.809
P63261;Q9BYX7	P63261	ACTG1	0.00144926	Actin_ cytoplasmic 2 OS=Homo sapiens OX=9606 GN=ACTG1 PE=1 SV=1	3708.61	2739.17	250.159		Q92928;Q9H0U4	Q92928	RAB1C	0.196693	Putative Ras-related protein Rab-1C OS=Homo sapiens OX=9606 GN=RAB1C PE=5 SV=2	845.251		P36542	P36542	ATP5F1C	0.0154491	ATP synthase subunit gamma_ mitochondrial OS=Homo sapiens OX=9606 GN=ATP5F1C PE=1 SV=1	528.725		P63261;Q9BYX7	P63261	ACTG1	0.00144926	Actin_ cytoplasmic 2 OS=Homo sapiens OX=9606 GN=ACTG1 PE=1 SV=1	250.159
P23786	P23786	CPT2	0.000120464	Carnitine O-palmitoyltransferase 2_ mitochondrial OS=Homo sapiens OX=9606 GN=CPT2 PE=1 SV=2	1620.07	4587.71	249.462		P22694;P17612	P22694	PRKACB	0.21953	cAMP-dependent protein kinase catalytic subunit beta OS=Homo sapiens OX=9606 GN=PRKACB PE=1 SV=2	839.561		Q6UWY2	Q6UWY2	PRSS57	0.421875	Serine protease 57 OS=Homo sapiens OX=9606 GN=PRSS57 PE=1 SV=2	523.243		P23786	P23786	CPT2	0.000120464	Carnitine O-palmitoyltransferase 2_ mitochondrial OS=Homo sapiens OX=9606 GN=CPT2 PE=1 SV=2	249.462
P02538;P48668	P02538	KRT6A	0.265729	Keratin_ type II cytoskeletal 6A OS=Homo sapiens OX=9606 GN=KRT6A PE=1 SV=3	666.15	1471.32	247.107		P31947	P31947	SFN	0.784996	14-3-3 protein sigma OS=Homo sapiens OX=9606 GN=SFN PE=1 SV=1	818.3		Q9BYD9	Q9BYD9	ACTRT3	0.0100544	Actin-related protein T3 OS=Homo sapiens OX=9606 GN=ACTRT3 PE=2 SV=1	516.926		P02538;P48668	P02538	KRT6A	0.265729	Keratin_ type II cytoskeletal 6A OS=Homo sapiens OX=9606 GN=KRT6A PE=1 SV=3	247.107
Q14512	Q14512	FGFBP1	0.135579	Fibroblast growth factor-binding protein 1 OS=Homo sapiens OX=9606 GN=FGFBP1 PE=1 SV=1	221.577	0	246.911		A6NFH5	A6NFH5	FABP12	0.48016	Fatty acid-binding protein 12 OS=Homo sapiens OX=9606 GN=FABP12 PE=2 SV=2	817.684		Q96BH3	Q96BH3	ELSPBP1	0.379441	Epididymal sperm-binding protein 1 OS=Homo sapiens OX=9606 GN=ELSPBP1 PE=1 SV=2	499.186		Q14512	Q14512	FGFBP1	0.135579	Fibroblast growth factor-binding protein 1 OS=Homo sapiens OX=9606 GN=FGFBP1 PE=1 SV=1	246.911
P00558	P00558	PGK1	1.90897e-05	Phosphoglycerate kinase 1 OS=Homo sapiens OX=9606 GN=PGK1 PE=1 SV=3	1724.07	1307.64	245.136		Q7RTS7	Q7RTS7	KRT74	0.00497377	Keratin_ type II cytoskeletal 74 OS=Homo sapiens OX=9606 GN=KRT74 PE=1 SV=2	797.78		P13804	P13804	ETFA	0.441377	Electron transfer flavoprotein subunit alpha_ mitochondrial OS=Homo sapiens OX=9606 GN=ETFA PE=1 SV=1	496.94		P00558	P00558	PGK1	1.90897e-05	Phosphoglycerate kinase 1 OS=Homo sapiens OX=9606 GN=PGK1 PE=1 SV=3	245.136
P13804	P13804	ETFA	0.441377	Electron transfer flavoprotein subunit alpha_ mitochondrial OS=Homo sapiens OX=9606 GN=ETFA PE=1 SV=1	907.741	496.94	243.753		Q96BH3	Q96BH3	ELSPBP1	0.379441	Epididymal sperm-binding protein 1 OS=Homo sapiens OX=9606 GN=ELSPBP1 PE=1 SV=2	764.514		Q16610	Q16610	ECM1	0.220593	Extracellular matrix protein 1 OS=Homo sapiens OX=9606 GN=ECM1 PE=1 SV=2	491.723		P13804	P13804	ETFA	0.441377	Electron transfer flavoprotein subunit alpha_ mitochondrial OS=Homo sapiens OX=9606 GN=ETFA PE=1 SV=1	243.753
Q92597	Q92597	NDRG1	0.18474	Protein NDRG1 OS=Homo sapiens OX=9606 GN=NDRG1 PE=1 SV=1	2402.33	535.729	235.491		P14927	P14927	UQCRB	0.0700456	Cytochrome b-c1 complex subunit 7 OS=Homo sapiens OX=9606 GN=UQCRB PE=1 SV=2	744.139		O75947	O75947	ATP5PD	0.225605	ATP synthase subunit d_ mitochondrial OS=Homo sapiens OX=9606 GN=ATP5PD PE=1 SV=3	476.518		Q92597	Q92597	NDRG1	0.18474	Protein NDRG1 OS=Homo sapiens OX=9606 GN=NDRG1 PE=1 SV=1	235.491
A5D8V7	A5D8V7	ODAD3	0.167267	Outer dynein arm-docking complex subunit 3 OS=Homo sapiens OX=9606 GN=ODAD3 PE=1 SV=1	589.737	155.895	235.1		P57105	P57105	SYNJ2BP	0.207132	Synaptojanin-2-binding protein OS=Homo sapiens OX=9606 GN=SYNJ2BP PE=1 SV=2	741.327		P62140	P62140	PPP1CB	0.322925	Serine/threonine-protein phosphatase PP1-beta catalytic subunit OS=Homo sapiens OX=9606 GN=PPP1CB PE=1 SV=3	469.164		A5D8V7	A5D8V7	ODAD3	0.167267	Outer dynein arm-docking complex subunit 3 OS=Homo sapiens OX=9606 GN=ODAD3 PE=1 SV=1	235.1
P16401	P16401	H1-5	0.0564867	Histone H1.5 OS=Homo sapiens OX=9606 GN=H1-5 PE=1 SV=3	7300.42	168.117	219.421		P80723	P80723	BASP1	0.00635718	Brain acid soluble protein 1 OS=Homo sapiens OX=9606 GN=BASP1 PE=1 SV=2	726.89		Q9NRN7	Q9NRN7	AASDHPPT	0.00632742	L-aminoadipate-semialdehyde dehydrogenase-phosphopantetheinyl transferase OS=Homo sapiens OX=9606 GN=AASDHPPT PE=1 SV=2	464.737		P16401	P16401	H1-5	0.0564867	Histone H1.5 OS=Homo sapiens OX=9606 GN=H1-5 PE=1 SV=3	219.421
P08779	P08779	KRT16	0.73873	Keratin_ type I cytoskeletal 16 OS=Homo sapiens OX=9606 GN=KRT16 PE=1 SV=4	73.2712	1047.01	207.829		Q96P26	Q96P26	NT5C1B	0.0618039	Cytosolic 5'-nucleotidase 1B OS=Homo sapiens OX=9606 GN=NT5C1B PE=2 SV=2	714.892		Q9UJZ1	Q9UJZ1	STOML2	0.397586	Stomatin-like protein 2_ mitochondrial OS=Homo sapiens OX=9606 GN=STOML2 PE=1 SV=1	463.05		P08779	P08779	KRT16	0.73873	Keratin_ type I cytoskeletal 16 OS=Homo sapiens OX=9606 GN=KRT16 PE=1 SV=4	207.829
Q05397	Q05397	PTK2	0.000406263	Focal adhesion kinase 1 OS=Homo sapiens OX=9606 GN=PTK2 PE=1 SV=2	785675	1.83117e+06	202.572		O75334	O75334	PPFIA2	0.134464	Liprin-alpha-2 OS=Homo sapiens OX=9606 GN=PPFIA2 PE=1 SV=2	709.664		Q8WXA9	Q8WXA9	SREK1	0.194487	Splicing regulatory glutamine/lysine-rich protein 1 OS=Homo sapiens OX=9606 GN=SREK1 PE=1 SV=1	449.319		Q05397	Q05397	PTK2	0.000406263	Focal adhesion kinase 1 OS=Homo sapiens OX=9606 GN=PTK2 PE=1 SV=2	202.572
Q96N67	Q96N67	DOCK7	0.000121485	Dedicator of cytokinesis protein 7 OS=Homo sapiens OX=9606 GN=DOCK7 PE=1 SV=4	5281.78	8425.3	197.652		Q06830;Q13162	Q06830	PRDX1	0.0154286	Peroxiredoxin-1 OS=Homo sapiens OX=9606 GN=PRDX1 PE=1 SV=1	704.259		A6NNF4;Q9Y2Q1	A6NNF4	ZNF726	0.838855	Zinc finger protein 726 OS=Homo sapiens OX=9606 GN=ZNF726 PE=1 SV=5	441.343		Q96N67	Q96N67	DOCK7	0.000121485	Dedicator of cytokinesis protein 7 OS=Homo sapiens OX=9606 GN=DOCK7 PE=1 SV=4	197.652
Q9P0N8	Q9P0N8	MARCHF2	8.63413e-05	E3 ubiquitin-protein ligase MARCHF2 OS=Homo sapiens OX=9606 GN=MARCHF2 PE=1 SV=1	46891.6	33051.8	195.161		P22748	P22748	CA4	0.317297	Carbonic anhydrase 4 OS=Homo sapiens OX=9606 GN=CA4 PE=1 SV=2	681.963		Q53SZ7	Q53SZ7	PRR30	0.403453	Proline-rich protein 30 OS=Homo sapiens OX=9606 GN=PRR30 PE=1 SV=1	426.658		Q9P0N8	Q9P0N8	MARCHF2	8.63413e-05	E3 ubiquitin-protein ligase MARCHF2 OS=Homo sapiens OX=9606 GN=MARCHF2 PE=1 SV=1	195.161
Q8NEG0	Q8NEG0	GARIN6	0.573595	Protein FAM71C OS=Homo sapiens OX=9606 GN=FAM71C PE=1 SV=1	66.8756	17.535	187.217		P02538;P48668	P02538	KRT6A	0.265729	Keratin_ type II cytoskeletal 6A OS=Homo sapiens OX=9606 GN=KRT6A PE=1 SV=3	666.15		P02768	P02768	ALB	0.0757792	Albumin OS=Homo sapiens OX=9606 GN=ALB PE=1 SV=2	410.761		Q8NEG0	Q8NEG0	GARIN6	0.573595	Protein FAM71C OS=Homo sapiens OX=9606 GN=FAM71C PE=1 SV=1	187.217
P60709	P60709	ACTB	0.00144881	Actin_ cytoplasmic 1 OS=Homo sapiens OX=9606 GN=ACTB PE=1 SV=1	2745.46	2027.78	185.191		O95678	O95678	KRT75	0.0745137	Keratin_ type II cytoskeletal 75 OS=Homo sapiens OX=9606 GN=KRT75 PE=1 SV=2	644.848		P05141	P05141	SLC25A5	0.280097	ADP/ATP translocase 2 OS=Homo sapiens OX=9606 GN=SLC25A5 PE=1 SV=7	401.584		P60709	P60709	ACTB	0.00144881	Actin_ cytoplasmic 1 OS=Homo sapiens OX=9606 GN=ACTB PE=1 SV=1	185.191
Q9BR01	Q9BR01	SULT4A1	0.00174566	Sulfotransferase 4A1 OS=Homo sapiens OX=9606 GN=SULT4A1 PE=1 SV=2	113369	110932	177.268		Q13009	Q13009	TIAM1	0.00354255	Rho guanine nucleotide exchange factor TIAM1 OS=Homo sapiens OX=9606 GN=TIAM1 PE=1 SV=2	630.58		Q6PGP7	Q6PGP7	TTC37	0.103842	Tetratricopeptide repeat protein 37 OS=Homo sapiens OX=9606 GN=TTC37 PE=1 SV=1	389.517		Q9BR01	Q9BR01	SULT4A1	0.00174566	Sulfotransferase 4A1 OS=Homo sapiens OX=9606 GN=SULT4A1 PE=1 SV=2	177.268
Q8WUD1	Q8WUD1	RAB2B	0.0146834	Ras-related protein Rab-2B OS=Homo sapiens OX=9606 GN=RAB2B PE=1 SV=1	553.877	553.542	175.847		P06858	P06858	LPL	0.127573	Lipoprotein lipase OS=Homo sapiens OX=9606 GN=LPL PE=1 SV=1	623.686		P20020	P20020	ATP2B1	0.397436	Plasma membrane calcium-transporting ATPase 1 OS=Homo sapiens OX=9606 GN=ATP2B1 PE=1 SV=4	386.866		Q8WUD1	Q8WUD1	RAB2B	0.0146834	Ras-related protein Rab-2B OS=Homo sapiens OX=9606 GN=RAB2B PE=1 SV=1	175.847
Q9UMX2	Q9UMX2	OAZ3	0.00224249	Ornithine decarboxylase antizyme 3 OS=Homo sapiens OX=9606 GN=OAZ3 PE=1 SV=2	63447.3	137450	166.068		A4D1T9	A4D1T9	PRSS37	0.308113	Probable inactive serine protease 37 OS=Homo sapiens OX=9606 GN=PRSS37 PE=1 SV=1	621.318		Q9Y581	Q9Y581	INSL6	0.279088	Insulin-like peptide INSL6 OS=Homo sapiens OX=9606 GN=INSL6 PE=2 SV=2	377.16		Q9UMX2	Q9UMX2	OAZ3	0.00224249	Ornithine decarboxylase antizyme 3 OS=Homo sapiens OX=9606 GN=OAZ3 PE=1 SV=2	166.068
Q9UBX3	Q9UBX3	SLC25A10	0.00307831	Mitochondrial dicarboxylate carrier OS=Homo sapiens OX=9606 GN=SLC25A10 PE=1 SV=2	2792.75	3255.59	163.851		Q8WZ59	Q8WZ59	TMEM190	0.662875	Transmembrane protein 190 OS=Homo sapiens OX=9606 GN=TMEM190 PE=1 SV=1	611.953		Q8IZS6	Q8IZS6	DYNLT2	0.00443571	Dynein light chain Tctex-type protein 2 OS=Homo sapiens OX=9606 GN=DYNLT2 PE=1 SV=1	369.084		Q9UBX3	Q9UBX3	SLC25A10	0.00307831	Mitochondrial dicarboxylate carrier OS=Homo sapiens OX=9606 GN=SLC25A10 PE=1 SV=2	163.851
Q9Y6J0	Q9Y6J0	CABIN1	0.267801	Calcineurin-binding protein cabin-1 OS=Homo sapiens OX=9606 GN=CABIN1 PE=1 SV=1	1101.96	293.73	158.045		A5D8V7	A5D8V7	ODAD3	0.167267	Outer dynein arm-docking complex subunit 3 OS=Homo sapiens OX=9606 GN=ODAD3 PE=1 SV=1	589.737		P57105	P57105	SYNJ2BP	0.207132	Synaptojanin-2-binding protein OS=Homo sapiens OX=9606 GN=SYNJ2BP PE=1 SV=2	352.516		Q9Y6J0	Q9Y6J0	CABIN1	0.267801	Calcineurin-binding protein cabin-1 OS=Homo sapiens OX=9606 GN=CABIN1 PE=1 SV=1	158.045
Q9BYC2	Q9BYC2	OXCT2	0.142081	Succinyl-CoA:3-ketoacid coenzyme A transferase 2_ mitochondrial OS=Homo sapiens OX=9606 GN=OXCT2 PE=2 SV=2	0	0	148.889		P49720	P49720	PSMB3	0.000247796	Proteasome subunit beta type-3 OS=Homo sapiens OX=9606 GN=PSMB3 PE=1 SV=2	575.369		A3KN83	A3KN83	SBNO1	0.0220255	Protein strawberry notch homolog 1 OS=Homo sapiens OX=9606 GN=SBNO1 PE=1 SV=1	351.842		Q9BYC2	Q9BYC2	OXCT2	0.142081	Succinyl-CoA:3-ketoacid coenzyme A transferase 2_ mitochondrial OS=Homo sapiens OX=9606 GN=OXCT2 PE=2 SV=2	148.889
P16219	P16219	ACADS	0.0100345	Short-chain specific acyl-CoA dehydrogenase_ mitochondrial OS=Homo sapiens OX=9606 GN=ACADS PE=1 SV=1	3587.47	3102.96	147.501		Q6P1J9	Q6P1J9	CDC73	2.72443e-05	Parafibromin OS=Homo sapiens OX=9606 GN=CDC73 PE=1 SV=1	569.635		Q96N20	Q96N20	ZNF75A	0.213039	Zinc finger protein 75A OS=Homo sapiens OX=9606 GN=ZNF75A PE=1 SV=1	335.42		P16219	P16219	ACADS	0.0100345	Short-chain specific acyl-CoA dehydrogenase_ mitochondrial OS=Homo sapiens OX=9606 GN=ACADS PE=1 SV=1	147.501
Q8N9V2	Q8N9V2	TRIML1	0.83656	Probable E3 ubiquitin-protein ligase TRIML1 OS=Homo sapiens OX=9606 GN=TRIML1 PE=2 SV=1	443.796	109.696	141.102		Q8WUD1	Q8WUD1	RAB2B	0.0146834	Ras-related protein Rab-2B OS=Homo sapiens OX=9606 GN=RAB2B PE=1 SV=1	553.877		P04083	P04083	ANXA1	0.000255267	Annexin A1 OS=Homo sapiens OX=9606 GN=ANXA1 PE=1 SV=2	319.068		Q8N9V2	Q8N9V2	TRIML1	0.83656	Probable E3 ubiquitin-protein ligase TRIML1 OS=Homo sapiens OX=9606 GN=TRIML1 PE=2 SV=1	141.102
Q96P26	Q96P26	NT5C1B	0.0618039	Cytosolic 5'-nucleotidase 1B OS=Homo sapiens OX=9606 GN=NT5C1B PE=2 SV=2	714.892	1616.84	131.097		P03973	P03973	SLPI	0.00535989	Antileukoproteinase OS=Homo sapiens OX=9606 GN=SLPI PE=1 SV=2	543.155		Q9Y6J0	Q9Y6J0	CABIN1	0.267801	Calcineurin-binding protein cabin-1 OS=Homo sapiens OX=9606 GN=CABIN1 PE=1 SV=1	293.73		Q96P26	Q96P26	NT5C1B	0.0618039	Cytosolic 5'-nucleotidase 1B OS=Homo sapiens OX=9606 GN=NT5C1B PE=2 SV=2	131.097
P11142	P11142	HSPA8	7.11894e-05	Heat shock cognate 71 kDa protein OS=Homo sapiens OX=9606 GN=HSPA8 PE=1 SV=1	31860.6	36952.7	120.961		Q9NQ92	Q9NQ92	COPRS	0.683969	Coordinator of PRMT5 and differentiation stimulator OS=Homo sapiens OX=9606 GN=COPRS PE=1 SV=3	533.097		P12035	P12035	KRT3	0.330392	Keratin_ type II cytoskeletal 3 OS=Homo sapiens OX=9606 GN=KRT3 PE=1 SV=3	293.305		P11142	P11142	HSPA8	7.11894e-05	Heat shock cognate 71 kDa protein OS=Homo sapiens OX=9606 GN=HSPA8 PE=1 SV=1	120.961
Q9UNX4	Q9UNX4	WDR3	1.10857e-05	WD repeat-containing protein 3 OS=Homo sapiens OX=9606 GN=WDR3 PE=1 SV=1	9410.76	17791.4	115.852		Q9H9E3;F5HF49;P16789;Q9UHF7	Q9H9E3	COG4	0.936245	Conserved oligomeric Golgi complex subunit 4 OS=Homo sapiens OX=9606 GN=COG4 PE=1 SV=3	532.361		Q8WWU5	Q8WWU5	TCP11	0.0365778	T-complex protein 11 homolog OS=Homo sapiens OX=9606 GN=TCP11 PE=1 SV=1	282.217		Q9UNX4	Q9UNX4	WDR3	1.10857e-05	WD repeat-containing protein 3 OS=Homo sapiens OX=9606 GN=WDR3 PE=1 SV=1	115.852
Q13367	Q13367	AP3B2	0.00360766	AP-3 complex subunit beta-2 OS=Homo sapiens OX=9606 GN=AP3B2 PE=1 SV=2	432.834	2663.84	115.58		P30613	P30613	PKLR	0.034633	Pyruvate kinase PKLR OS=Homo sapiens OX=9606 GN=PKLR PE=1 SV=2	525.823		A4D1T9	A4D1T9	PRSS37	0.308113	Probable inactive serine protease 37 OS=Homo sapiens OX=9606 GN=PRSS37 PE=1 SV=1	275.333		Q13367	Q13367	AP3B2	0.00360766	AP-3 complex subunit beta-2 OS=Homo sapiens OX=9606 GN=AP3B2 PE=1 SV=2	115.58
P18085;P61204;P84077;P84085	P18085	ARF4	0.00991846	ADP-ribosylation factor 4 OS=Homo sapiens OX=9606 GN=ARF4 PE=1 SV=3	2700.29	8649.54	115.252		P20020	P20020	ATP2B1	0.397436	Plasma membrane calcium-transporting ATPase 1 OS=Homo sapiens OX=9606 GN=ATP2B1 PE=1 SV=4	525.428		Q9NVV0	Q9NVV0	TMEM38B	0.2898	Trimeric intracellular cation channel type B OS=Homo sapiens OX=9606 GN=TMEM38B PE=1 SV=1	268.361		P18085;P61204;P84077;P84085	P18085	ARF4	0.00991846	ADP-ribosylation factor 4 OS=Homo sapiens OX=9606 GN=ARF4 PE=1 SV=3	115.252
Q86XJ1	Q86XJ1	GAS2L3	0.465146	GAS2-like protein 3 OS=Homo sapiens OX=9606 GN=GAS2L3 PE=1 SV=1	463.973	639.916	109.23		Q6T311	Q6T311	ARL9	0.627576	ADP-ribosylation factor-like protein 9 OS=Homo sapiens OX=9606 GN=ARL9 PE=2 SV=1	517.718		P55064	P55064	AQP5	0.102849	Aquaporin-5 OS=Homo sapiens OX=9606 GN=AQP5 PE=1 SV=1	266.52		Q86XJ1	Q86XJ1	GAS2L3	0.465146	GAS2-like protein 3 OS=Homo sapiens OX=9606 GN=GAS2L3 PE=1 SV=1	109.23
Q3ZCM7	Q3ZCM7	TUBB8	2.40667e-06	Tubulin beta-8 chain OS=Homo sapiens OX=9606 GN=TUBB8 PE=1 SV=2	2275.14	3133.42	109.112		Q8WWU5	Q8WWU5	TCP11	0.0365778	T-complex protein 11 homolog OS=Homo sapiens OX=9606 GN=TCP11 PE=1 SV=1	496.872		O43248	O43248	HOXC11	0.343128	Homeobox protein Hox-C11 OS=Homo sapiens OX=9606 GN=HOXC11 PE=1 SV=1	253.512		Q3ZCM7	Q3ZCM7	TUBB8	2.40667e-06	Tubulin beta-8 chain OS=Homo sapiens OX=9606 GN=TUBB8 PE=1 SV=2	109.112
P14927	P14927	UQCRB	0.0700456	Cytochrome b-c1 complex subunit 7 OS=Homo sapiens OX=9606 GN=UQCRB PE=1 SV=2	744.139	573.934	106.215		O43248	O43248	HOXC11	0.343128	Homeobox protein Hox-C11 OS=Homo sapiens OX=9606 GN=HOXC11 PE=1 SV=1	490.628		Q69YQ0	Q69YQ0	SPECC1L	0.0379363	Cytospin-A OS=Homo sapiens OX=9606 GN=SPECC1L PE=1 SV=3	245.968		P14927	P14927	UQCRB	0.0700456	Cytochrome b-c1 complex subunit 7 OS=Homo sapiens OX=9606 GN=UQCRB PE=1 SV=2	106.215
P04792	P04792	HSPB1	0.000577187	Heat shock protein beta-1 OS=Homo sapiens OX=9606 GN=HSPB1 PE=1 SV=2	12776.7	9198.77	104.97		A0A1B0GTD5	A0A1B0GTD5	TEX49	0.0535967	Testis-expressed protein 49 OS=Homo sapiens OX=9606 GN=TEX49 PE=4 SV=1	481.85		Q15369	Q15369	ELOC	0.000382474	Elongin-C OS=Homo sapiens OX=9606 GN=ELOC PE=1 SV=1	232.138		P04792	P04792	HSPB1	0.000577187	Heat shock protein beta-1 OS=Homo sapiens OX=9606 GN=HSPB1 PE=1 SV=2	104.97
A2RUT3	A2RUT3	TMEM89	0.000278389	Transmembrane protein 89 OS=Homo sapiens OX=9606 GN=TMEM89 PE=2 SV=1	2324.64	9997.98	100.27		Q8IWS0	Q8IWS0	PHF6	0.35887	PHD finger protein 6 OS=Homo sapiens OX=9606 GN=PHF6 PE=1 SV=1	472.562		Q9NS69	Q9NS69	TOMM22	0.166294	Mitochondrial import receptor subunit TOM22 homolog OS=Homo sapiens OX=9606 GN=TOMM22 PE=1 SV=3	224.702		A2RUT3	A2RUT3	TMEM89	0.000278389	Transmembrane protein 89 OS=Homo sapiens OX=9606 GN=TMEM89 PE=2 SV=1	100.27
P30613	P30613	PKLR	0.034633	Pyruvate kinase PKLR OS=Homo sapiens OX=9606 GN=PKLR PE=1 SV=2	525.823	106.805	98.4881		Q86SG4	Q86SG4	HMGN2P46	0.466627	Putative Dresden prostate carcinoma protein 2 OS=Homo sapiens OX=9606 GN=HMGN2P46 PE=5 SV=1	469.74		Q99832	Q99832	CCT7	0.000239897	T-complex protein 1 subunit eta OS=Homo sapiens OX=9606 GN=CCT7 PE=1 SV=2	224.464		P30613	P30613	PKLR	0.034633	Pyruvate kinase PKLR OS=Homo sapiens OX=9606 GN=PKLR PE=1 SV=2	98.4881
P12273	P12273	PIP	0.00282189	Prolactin-inducible protein OS=Homo sapiens OX=9606 GN=PIP PE=1 SV=1	22462.5	15948.3	91.5871		Q16610	Q16610	ECM1	0.220593	Extracellular matrix protein 1 OS=Homo sapiens OX=9606 GN=ECM1 PE=1 SV=2	467.997		P0C7P4;P47985	P0C7P4	UQCRFS1P1	0.406829	Putative cytochrome b-c1 complex subunit Rieske-like protein 1 OS=Homo sapiens OX=9606 GN=UQCRFS1P1 PE=5 SV=1	211.828		P12273	P12273	PIP	0.00282189	Prolactin-inducible protein OS=Homo sapiens OX=9606 GN=PIP PE=1 SV=1	91.5871
Q6P087	Q6P087	RPUSD3	0.00325182	Mitochondrial mRNA pseudouridine synthase RPUSD3 OS=Homo sapiens OX=9606 GN=RPUSD3 PE=1 SV=3	15333	8983.44	84.8631		Q86XJ1	Q86XJ1	GAS2L3	0.465146	GAS2-like protein 3 OS=Homo sapiens OX=9606 GN=GAS2L3 PE=1 SV=1	463.973		Q8WZ59	Q8WZ59	TMEM190	0.662875	Transmembrane protein 190 OS=Homo sapiens OX=9606 GN=TMEM190 PE=1 SV=1	204.863		Q6P087	Q6P087	RPUSD3	0.00325182	Mitochondrial mRNA pseudouridine synthase RPUSD3 OS=Homo sapiens OX=9606 GN=RPUSD3 PE=1 SV=3	84.8631
Q96A08	Q96A08	H2BC1	7.71545e-05	Histone H2B type 1-A OS=Homo sapiens OX=9606 GN=H2BC1 PE=1 SV=3	83341.3	73571.9	84.8269		Q9HDC9	Q9HDC9	APMAP	0.273325	Adipocyte plasma membrane-associated protein OS=Homo sapiens OX=9606 GN=APMAP PE=1 SV=2	449.5		P49720	P49720	PSMB3	0.000247796	Proteasome subunit beta type-3 OS=Homo sapiens OX=9606 GN=PSMB3 PE=1 SV=2	196.204		Q96A08	Q96A08	H2BC1	7.71545e-05	Histone H2B type 1-A OS=Homo sapiens OX=9606 GN=H2BC1 PE=1 SV=3	84.8269
Q9NUJ1	Q9NUJ1	ABHD10	0.00456692	Palmitoyl-protein thioesterase ABHD10_ mitochondrial OS=Homo sapiens OX=9606 GN=ABHD10 PE=1 SV=1	6653.97	7520.31	82.103		A6NNF4;Q9Y2Q1	A6NNF4	ZNF726	0.838855	Zinc finger protein 726 OS=Homo sapiens OX=9606 GN=ZNF726 PE=1 SV=5	444.183		P31946	P31946	YWHAB	0.313949	14-3-3 protein beta/alpha OS=Homo sapiens OX=9606 GN=YWHAB PE=1 SV=3	191.171		Q9NUJ1	Q9NUJ1	ABHD10	0.00456692	Palmitoyl-protein thioesterase ABHD10_ mitochondrial OS=Homo sapiens OX=9606 GN=ABHD10 PE=1 SV=1	82.103
P02768	P02768	ALB	0.0757792	Albumin OS=Homo sapiens OX=9606 GN=ALB PE=1 SV=2	230.354	410.761	80.3996		Q8N9V2	Q8N9V2	TRIML1	0.83656	Probable E3 ubiquitin-protein ligase TRIML1 OS=Homo sapiens OX=9606 GN=TRIML1 PE=2 SV=1	443.796		Q86SG4	Q86SG4	HMGN2P46	0.466627	Putative Dresden prostate carcinoma protein 2 OS=Homo sapiens OX=9606 GN=HMGN2P46 PE=5 SV=1	185.543		P02768	P02768	ALB	0.0757792	Albumin OS=Homo sapiens OX=9606 GN=ALB PE=1 SV=2	80.3996
Q9Y2C4	Q9Y2C4	EXOG	0.993844	Nuclease EXOG_ mitochondrial OS=Homo sapiens OX=9606 GN=EXOG PE=1 SV=2	92.5851	169.715	75.3846		Q13367	Q13367	AP3B2	0.00360766	AP-3 complex subunit beta-2 OS=Homo sapiens OX=9606 GN=AP3B2 PE=1 SV=2	432.834		Q92928;Q9H0U4	Q92928	RAB1C	0.196693	Putative Ras-related protein Rab-1C OS=Homo sapiens OX=9606 GN=RAB1C PE=5 SV=2	179.469		Q9Y2C4	Q9Y2C4	EXOG	0.993844	Nuclease EXOG_ mitochondrial OS=Homo sapiens OX=9606 GN=EXOG PE=1 SV=2	75.3846
Q68DA7	Q68DA7	FMN1	2.00459e-06	Formin-1 OS=Homo sapiens OX=9606 GN=FMN1 PE=1 SV=3	4489.08	4912.68	74.3934		P56385	P56385	ATP5ME	0.0105722	ATP synthase subunit e_ mitochondrial OS=Homo sapiens OX=9606 GN=ATP5ME PE=1 SV=2	406.654		Q9Y2C4	Q9Y2C4	EXOG	0.993844	Nuclease EXOG_ mitochondrial OS=Homo sapiens OX=9606 GN=EXOG PE=1 SV=2	169.715		Q68DA7	Q68DA7	FMN1	2.00459e-06	Formin-1 OS=Homo sapiens OX=9606 GN=FMN1 PE=1 SV=3	74.3934
Q9NYK6	Q9NYK6	EURL	0.00491554	Protein EURL homolog OS=Homo sapiens OX=9606 GN=EURL PE=1 SV=3	29337.6	12063.5	66.7901		Q12798	Q12798	CETN1	0.0110899	Centrin-1 OS=Homo sapiens OX=9606 GN=CETN1 PE=1 SV=1	404.188		P16401	P16401	H1-5	0.0564867	Histone H1.5 OS=Homo sapiens OX=9606 GN=H1-5 PE=1 SV=3	168.117		Q9NYK6	Q9NYK6	EURL	0.00491554	Protein EURL homolog OS=Homo sapiens OX=9606 GN=EURL PE=1 SV=3	66.7901
Q5EBN2	Q5EBN2	TRIM61	0.000278621	Putative tripartite motif-containing protein 61 OS=Homo sapiens OX=9606 GN=TRIM61 PE=2 SV=1	92022.2	258519	60.4003		Q9UL16	Q9UL16	CFAP45	0.593889	Cilia- and flagella-associated protein 45 OS=Homo sapiens OX=9606 GN=CFAP45 PE=1 SV=2	382.179		P22748	P22748	CA4	0.317297	Carbonic anhydrase 4 OS=Homo sapiens OX=9606 GN=CA4 PE=1 SV=2	164.48		Q5EBN2	Q5EBN2	TRIM61	0.000278621	Putative tripartite motif-containing protein 61 OS=Homo sapiens OX=9606 GN=TRIM61 PE=2 SV=1	60.4003
P11021	P11021	HSPA5	2.84427e-06	Endoplasmic reticulum chaperone BiP OS=Homo sapiens OX=9606 GN=HSPA5 PE=1 SV=2	9423.57	11500.8	54.8815		Q8WXA9	Q8WXA9	SREK1	0.194487	Splicing regulatory glutamine/lysine-rich protein 1 OS=Homo sapiens OX=9606 GN=SREK1 PE=1 SV=1	372.427		A5D8V7	A5D8V7	ODAD3	0.167267	Outer dynein arm-docking complex subunit 3 OS=Homo sapiens OX=9606 GN=ODAD3 PE=1 SV=1	155.895		P11021	P11021	HSPA5	2.84427e-06	Endoplasmic reticulum chaperone BiP OS=Homo sapiens OX=9606 GN=HSPA5 PE=1 SV=2	54.8815
Q9UL16	Q9UL16	CFAP45	0.593889	Cilia- and flagella-associated protein 45 OS=Homo sapiens OX=9606 GN=CFAP45 PE=1 SV=2	382.179	76.9599	54.8363		P55064	P55064	AQP5	0.102849	Aquaporin-5 OS=Homo sapiens OX=9606 GN=AQP5 PE=1 SV=1	330.053		O95678	O95678	KRT75	0.0745137	Keratin_ type II cytoskeletal 75 OS=Homo sapiens OX=9606 GN=KRT75 PE=1 SV=2	154.886		Q9UL16	Q9UL16	CFAP45	0.593889	Cilia- and flagella-associated protein 45 OS=Homo sapiens OX=9606 GN=CFAP45 PE=1 SV=2	54.8363
P36542	P36542	ATP5F1C	0.0154491	ATP synthase subunit gamma_ mitochondrial OS=Homo sapiens OX=9606 GN=ATP5F1C PE=1 SV=1	897.974	528.725	45.4039		Q5T7M4	Q5T7M4	C1QTNF12	0.00267946	Adipolin OS=Homo sapiens OX=9606 GN=C1QTNF12 PE=1 SV=2	321.184		Q9HDC9	Q9HDC9	APMAP	0.273325	Adipocyte plasma membrane-associated protein OS=Homo sapiens OX=9606 GN=APMAP PE=1 SV=2	151.042		P36542	P36542	ATP5F1C	0.0154491	ATP synthase subunit gamma_ mitochondrial OS=Homo sapiens OX=9606 GN=ATP5F1C PE=1 SV=1	45.4039
P61626	P61626	LYZ	0.00304007	Lysozyme C OS=Homo sapiens OX=9606 GN=LYZ PE=1 SV=1	1515.42	0	43.6181		A1A519	A1A519	FAM170A	0.107412	Protein FAM170A OS=Homo sapiens OX=9606 GN=FAM170A PE=2 SV=1	308.836		Q9H6A0	Q9H6A0	DENND2D	0.0569475	DENN domain-containing protein 2D OS=Homo sapiens OX=9606 GN=DENND2D PE=1 SV=2	139.813		P61626	P61626	LYZ	0.00304007	Lysozyme C OS=Homo sapiens OX=9606 GN=LYZ PE=1 SV=1	43.6181
P31948	P31948	STIP1	0.000128869	Stress-induced-phosphoprotein 1 OS=Homo sapiens OX=9606 GN=STIP1 PE=1 SV=1	10048.8	11650.7	37.0932		Q9NWW6	Q9NWW6	NMRK1	0.00256727	Nicotinamide riboside kinase 1 OS=Homo sapiens OX=9606 GN=NMRK1 PE=1 SV=1	300.679		P49901	P49901	SMCP	0.0492428	Sperm mitochondrial-associated cysteine-rich protein OS=Homo sapiens OX=9606 GN=SMCP PE=1 SV=2	137.798		P31948	P31948	STIP1	0.000128869	Stress-induced-phosphoprotein 1 OS=Homo sapiens OX=9606 GN=STIP1 PE=1 SV=1	37.0932
P61026;P51153;Q15286	P61026	RAB10	6.70943e-08	Ras-related protein Rab-10 OS=Homo sapiens OX=9606 GN=RAB10 PE=1 SV=1	30391.5	56270	35.2635		Q12907	Q12907	LMAN2	0.0016382	Vesicular integral-membrane protein VIP36 OS=Homo sapiens OX=9606 GN=LMAN2 PE=1 SV=1	282.974		Q96MN5	Q96MN5	TCEANC2	0.341567	Transcription elongation factor A N-terminal and central domain-containing protein 2 OS=Homo sapiens OX=9606 GN=TCEANC2 PE=1 SV=1	121.109		P61026;P51153;Q15286	P61026	RAB10	6.70943e-08	Ras-related protein Rab-10 OS=Homo sapiens OX=9606 GN=RAB10 PE=1 SV=1	35.2635
P04264;Q7Z794;O75152;Q6KB66	P04264	KRT1	3.0742e-07	Keratin_ type II cytoskeletal 1 OS=Homo sapiens OX=9606 GN=KRT1 PE=1 SV=6	103777	237834	30.5451		Q7Z3Y7	Q7Z3Y7	KRT28	0.0506397	Keratin_ type I cytoskeletal 28 OS=Homo sapiens OX=9606 GN=KRT28 PE=1 SV=2	268.312		Q7Z3Y7	Q7Z3Y7	KRT28	0.0506397	Keratin_ type I cytoskeletal 28 OS=Homo sapiens OX=9606 GN=KRT28 PE=1 SV=2	110.521		P04264;Q7Z794;O75152;Q6KB66	P04264	KRT1	3.0742e-07	Keratin_ type II cytoskeletal 1 OS=Homo sapiens OX=9606 GN=KRT1 PE=1 SV=6	30.5451
P36954	P36954	POLR2I	0.00146603	DNA-directed RNA polymerase II subunit RPB9 OS=Homo sapiens OX=9606 GN=POLR2I PE=1 SV=1	3087.38	2368.93	24.2835		Q96MN5	Q96MN5	TCEANC2	0.341567	Transcription elongation factor A N-terminal and central domain-containing protein 2 OS=Homo sapiens OX=9606 GN=TCEANC2 PE=1 SV=1	251.481		Q8N9V2	Q8N9V2	TRIML1	0.83656	Probable E3 ubiquitin-protein ligase TRIML1 OS=Homo sapiens OX=9606 GN=TRIML1 PE=2 SV=1	109.696		P36954	P36954	POLR2I	0.00146603	DNA-directed RNA polymerase II subunit RPB9 OS=Homo sapiens OX=9606 GN=POLR2I PE=1 SV=1	24.2835
P03952	P03952	KLKB1	0.000398936	Plasma kallikrein OS=Homo sapiens OX=9606 GN=KLKB1 PE=1 SV=1	7100.27	9317.47	22.844		P02768	P02768	ALB	0.0757792	Albumin OS=Homo sapiens OX=9606 GN=ALB PE=1 SV=2	230.354		P30613	P30613	PKLR	0.034633	Pyruvate kinase PKLR OS=Homo sapiens OX=9606 GN=PKLR PE=1 SV=2	106.805		P03952	P03952	KLKB1	0.000398936	Plasma kallikrein OS=Homo sapiens OX=9606 GN=KLKB1 PE=1 SV=1	22.844
P80723	P80723	BASP1	0.00635718	Brain acid soluble protein 1 OS=Homo sapiens OX=9606 GN=BASP1 PE=1 SV=2	726.89	7.74771	22.0404		Q14512	Q14512	FGFBP1	0.135579	Fibroblast growth factor-binding protein 1 OS=Homo sapiens OX=9606 GN=FGFBP1 PE=1 SV=1	221.577		Q58FG1	Q58FG1	HSP90AA4P	0.00426945	Putative heat shock protein HSP 90-alpha A4 OS=Homo sapiens OX=9606 GN=HSP90AA4P PE=5 SV=1	95.8267		P80723	P80723	BASP1	0.00635718	Brain acid soluble protein 1 OS=Homo sapiens OX=9606 GN=BASP1 PE=1 SV=2	22.0404
P29279	P29279	CCN2	0.00185269	CCN family member 2 OS=Homo sapiens OX=9606 GN=CCN2 PE=1 SV=2	2073.85	7561.93	21.7855		P09544	P09544	WNT2	0.000988039	Protein Wnt-2 OS=Homo sapiens OX=9606 GN=WNT2 PE=2 SV=1	216.881		O75334	O75334	PPFIA2	0.134464	Liprin-alpha-2 OS=Homo sapiens OX=9606 GN=PPFIA2 PE=1 SV=2	93.261		P29279	P29279	CCN2	0.00185269	CCN family member 2 OS=Homo sapiens OX=9606 GN=CCN2 PE=1 SV=2	21.7855
Q5CZ79;Q5SQ80;Q5TYW2;Q5VUR7;Q4UJ75;Q8NF67	Q5CZ79	ANKRD20A8P	0.00102895	Ankyrin repeat domain-containing protein 20B OS=Homo sapiens OX=9606 GN=ANKRD20A8P PE=2 SV=2	4874.2	6102.65	21.2044		Q6PGP7	Q6PGP7	TTC37	0.103842	Tetratricopeptide repeat protein 37 OS=Homo sapiens OX=9606 GN=TTC37 PE=1 SV=1	215.402		P50502;Q8IZP2	P50502	ST13	0.253293	Hsc70-interacting protein OS=Homo sapiens OX=9606 GN=ST13 PE=1 SV=2	89.2282		Q5CZ79;Q5SQ80;Q5TYW2;Q5VUR7;Q4UJ75;Q8NF67	Q5CZ79	ANKRD20A8P	0.00102895	Ankyrin repeat domain-containing protein 20B OS=Homo sapiens OX=9606 GN=ANKRD20A8P PE=2 SV=2	21.2044
Q8NA69	Q8NA69	TEX45	4.84051e-05	Testis-expressed protein 45 OS=Homo sapiens OX=9606 GN=TEX45 PE=1 SV=2	65120.8	94825.2	18.0614		Q8NEH6	Q8NEH6	MNS1	0.154332	Meiosis-specific nuclear structural protein 1 OS=Homo sapiens OX=9606 GN=MNS1 PE=1 SV=2	212.699		Q99435	Q99435	NELL2	0.00190987	Protein kinase C-binding protein NELL2 OS=Homo sapiens OX=9606 GN=NELL2 PE=1 SV=1	81.1741		Q8NA69	Q8NA69	TEX45	4.84051e-05	Testis-expressed protein 45 OS=Homo sapiens OX=9606 GN=TEX45 PE=1 SV=2	18.0614
P05787	P05787	KRT8	0.12827	Keratin_ type II cytoskeletal 8 OS=Homo sapiens OX=9606 GN=KRT8 PE=1 SV=7	6.97425	43.9646	17.0173		Q58FG1	Q58FG1	HSP90AA4P	0.00426945	Putative heat shock protein HSP 90-alpha A4 OS=Homo sapiens OX=9606 GN=HSP90AA4P PE=5 SV=1	198.977		Q9UL16	Q9UL16	CFAP45	0.593889	Cilia- and flagella-associated protein 45 OS=Homo sapiens OX=9606 GN=CFAP45 PE=1 SV=2	76.9599		P05787	P05787	KRT8	0.12827	Keratin_ type II cytoskeletal 8 OS=Homo sapiens OX=9606 GN=KRT8 PE=1 SV=7	17.0173
Q06830;Q13162	Q06830	PRDX1	0.0154286	Peroxiredoxin-1 OS=Homo sapiens OX=9606 GN=PRDX1 PE=1 SV=1	704.259	20.0332	15.4507		Q9Y581	Q9Y581	INSL6	0.279088	Insulin-like peptide INSL6 OS=Homo sapiens OX=9606 GN=INSL6 PE=2 SV=2	189.965		P56385	P56385	ATP5ME	0.0105722	ATP synthase subunit e_ mitochondrial OS=Homo sapiens OX=9606 GN=ATP5ME PE=1 SV=2	67.1921		Q06830;Q13162	Q06830	PRDX1	0.0154286	Peroxiredoxin-1 OS=Homo sapiens OX=9606 GN=PRDX1 PE=1 SV=1	15.4507
P04083	P04083	ANXA1	0.000255267	Annexin A1 OS=Homo sapiens OX=9606 GN=ANXA1 PE=1 SV=2	6130.88	319.068	10.2252		A3KN83	A3KN83	SBNO1	0.0220255	Protein strawberry notch homolog 1 OS=Homo sapiens OX=9606 GN=SBNO1 PE=1 SV=1	188.065		Q16777;Q6FI13	Q16777	H2AC20	0.268672	Histone H2A type 2-C OS=Homo sapiens OX=9606 GN=H2AC20 PE=1 SV=4	64.4317		P04083	P04083	ANXA1	0.000255267	Annexin A1 OS=Homo sapiens OX=9606 GN=ANXA1 PE=1 SV=2	10.2252
A3KN83	A3KN83	SBNO1	0.0220255	Protein strawberry notch homolog 1 OS=Homo sapiens OX=9606 GN=SBNO1 PE=1 SV=1	188.065	351.842	9.52963		O14818	O14818	PSMA7	1.12721e-05	Proteasome subunit alpha type-7 OS=Homo sapiens OX=9606 GN=PSMA7 PE=1 SV=1	158.042		Q06481	Q06481	APLP2	0.19972	Amyloid beta precursor like protein 2 OS=Homo sapiens OX=9606 GN=APLP2 PE=1 SV=2	56.4912		A3KN83	A3KN83	SBNO1	0.0220255	Protein strawberry notch homolog 1 OS=Homo sapiens OX=9606 GN=SBNO1 PE=1 SV=1	9.52963
P45974	P45974	USP5	0.00996964	Ubiquitin carboxyl-terminal hydrolase 5 OS=Homo sapiens OX=9606 GN=USP5 PE=1 SV=2	907.586	22.6375	8.61648		P12035	P12035	KRT3	0.330392	Keratin_ type II cytoskeletal 3 OS=Homo sapiens OX=9606 GN=KRT3 PE=1 SV=3	157.395		Q8NEH6	Q8NEH6	MNS1	0.154332	Meiosis-specific nuclear structural protein 1 OS=Homo sapiens OX=9606 GN=MNS1 PE=1 SV=2	52.2966		P45974	P45974	USP5	0.00996964	Ubiquitin carboxyl-terminal hydrolase 5 OS=Homo sapiens OX=9606 GN=USP5 PE=1 SV=2	8.61648
Q9Y5P4	Q9Y5P4	CERT1	0.000133245	Ceramide transfer protein OS=Homo sapiens OX=9606 GN=CERT1 PE=1 SV=1	7736.79	5490.58	6.98072		P15056	P15056	BRAF	0.000226613	Serine/threonine-protein kinase B-raf OS=Homo sapiens OX=9606 GN=BRAF PE=1 SV=4	145.668		P03973	P03973	SLPI	0.00535989	Antileukoproteinase OS=Homo sapiens OX=9606 GN=SLPI PE=1 SV=2	47.3564		Q9Y5P4	Q9Y5P4	CERT1	0.000133245	Ceramide transfer protein OS=Homo sapiens OX=9606 GN=CERT1 PE=1 SV=1	6.98072
O95631	O95631	NTN1	4.40965e-05	Netrin-1 OS=Homo sapiens OX=9606 GN=NTN1 PE=1 SV=2	1937.45	3602.28	5.90844		Q15147	Q15147	PLCB4	0.455212	1-phosphatidylinositol 4_5-bisphosphate phosphodiesterase beta-4 OS=Homo sapiens OX=9606 GN=PLCB4 PE=1 SV=3	138.643		Q15147	Q15147	PLCB4	0.455212	1-phosphatidylinositol 4_5-bisphosphate phosphodiesterase beta-4 OS=Homo sapiens OX=9606 GN=PLCB4 PE=1 SV=3	46.1993		O95631	O95631	NTN1	4.40965e-05	Netrin-1 OS=Homo sapiens OX=9606 GN=NTN1 PE=1 SV=2	5.90844
Q8IZS6	Q8IZS6	DYNLT2	0.00443571	Dynein light chain Tctex-type protein 2 OS=Homo sapiens OX=9606 GN=DYNLT2 PE=1 SV=1	1584.32	369.084	5.812		Q06481	Q06481	APLP2	0.19972	Amyloid beta precursor like protein 2 OS=Homo sapiens OX=9606 GN=APLP2 PE=1 SV=2	135.992		P05787	P05787	KRT8	0.12827	Keratin_ type II cytoskeletal 8 OS=Homo sapiens OX=9606 GN=KRT8 PE=1 SV=7	43.9646		Q8IZS6	Q8IZS6	DYNLT2	0.00443571	Dynein light chain Tctex-type protein 2 OS=Homo sapiens OX=9606 GN=DYNLT2 PE=1 SV=1	5.812
Q9UKJ8	Q9UKJ8	ADAM21	0.000623061	Disintegrin and metalloproteinase domain-containing protein 21 OS=Homo sapiens OX=9606 GN=ADAM21 PE=1 SV=2	868.137	4644.34	5.28222		Q9BTE6	Q9BTE6	AARSD1	0.00270896	Alanyl-tRNA editing protein Aarsd1 OS=Homo sapiens OX=9606 GN=AARSD1 PE=1 SV=2	128.321		Q86UP6	Q86UP6	CUZD1	0.157883	CUB and zona pellucida-like domain-containing protein 1 OS=Homo sapiens OX=9606 GN=CUZD1 PE=2 SV=1	38.4948		Q9UKJ8	Q9UKJ8	ADAM21	0.000623061	Disintegrin and metalloproteinase domain-containing protein 21 OS=Homo sapiens OX=9606 GN=ADAM21 PE=1 SV=2	5.28222
P06576	P06576	ATP5F1B	2.52037e-06	ATP synthase subunit beta_ mitochondrial OS=Homo sapiens OX=9606 GN=ATP5F1B PE=1 SV=3	53239.3	65538.2	5.17085		Q86UP6	Q86UP6	CUZD1	0.157883	CUB and zona pellucida-like domain-containing protein 1 OS=Homo sapiens OX=9606 GN=CUZD1 PE=2 SV=1	125.616		Q8WW14	Q8WW14	C10orf82	0.0572541	Uncharacterized protein C10orf82 OS=Homo sapiens OX=9606 GN=C10orf82 PE=1 SV=3	33.653		P06576	P06576	ATP5F1B	2.52037e-06	ATP synthase subunit beta_ mitochondrial OS=Homo sapiens OX=9606 GN=ATP5F1B PE=1 SV=3	5.17085
Q9NPD7	Q9NPD7	NRN1	0.410249	Neuritin OS=Homo sapiens OX=9606 GN=NRN1 PE=2 SV=1	1970.35	8.93797	4.78956		Q16854	Q16854	DGUOK	0.0614475	Deoxyguanosine kinase_ mitochondrial OS=Homo sapiens OX=9606 GN=DGUOK PE=1 SV=2	112.073		Q04917	Q04917	YWHAH	0.152361	14-3-3 protein eta OS=Homo sapiens OX=9606 GN=YWHAH PE=1 SV=4	31.1077		Q9NPD7	Q9NPD7	NRN1	0.410249	Neuritin OS=Homo sapiens OX=9606 GN=NRN1 PE=2 SV=1	4.78956
P20618	P20618	PSMB1	5.7571e-06	Proteasome subunit beta type-1 OS=Homo sapiens OX=9606 GN=PSMB1 PE=1 SV=2	23458.2	26258	4.41951		P35613	P35613	BSG	0.00929825	Basigin OS=Homo sapiens OX=9606 GN=BSG PE=1 SV=2	107.4		P45974	P45974	USP5	0.00996964	Ubiquitin carboxyl-terminal hydrolase 5 OS=Homo sapiens OX=9606 GN=USP5 PE=1 SV=2	22.6375		P20618	P20618	PSMB1	5.7571e-06	Proteasome subunit beta type-1 OS=Homo sapiens OX=9606 GN=PSMB1 PE=1 SV=2	4.41951
P28838	P28838	LAP3	7.92802e-07	Cytosol aminopeptidase OS=Homo sapiens OX=9606 GN=LAP3 PE=1 SV=3	39681	42118.3	3.81665		P49901	P49901	SMCP	0.0492428	Sperm mitochondrial-associated cysteine-rich protein OS=Homo sapiens OX=9606 GN=SMCP PE=1 SV=2	104.929		P35613	P35613	BSG	0.00929825	Basigin OS=Homo sapiens OX=9606 GN=BSG PE=1 SV=2	20.5334		P28838	P28838	LAP3	7.92802e-07	Cytosol aminopeptidase OS=Homo sapiens OX=9606 GN=LAP3 PE=1 SV=3	3.81665
Q96FN4	Q96FN4	CPNE2	2.58697e-10	Copine-2 OS=Homo sapiens OX=9606 GN=CPNE2 PE=1 SV=3	67798	154475	0		Q9NVV0	Q9NVV0	TMEM38B	0.2898	Trimeric intracellular cation channel type B OS=Homo sapiens OX=9606 GN=TMEM38B PE=1 SV=1	92.6646		Q06830;Q13162	Q06830	PRDX1	0.0154286	Peroxiredoxin-1 OS=Homo sapiens OX=9606 GN=PRDX1 PE=1 SV=1	20.0332
Q16563	Q16563	SYPL1	5.38897e-09	Synaptophysin-like protein 1 OS=Homo sapiens OX=9606 GN=SYPL1 PE=1 SV=1	66901.2	88271.5	0		Q9Y2C4	Q9Y2C4	EXOG	0.993844	Nuclease EXOG_ mitochondrial OS=Homo sapiens OX=9606 GN=EXOG PE=1 SV=2	92.5851		Q16854	Q16854	DGUOK	0.0614475	Deoxyguanosine kinase_ mitochondrial OS=Homo sapiens OX=9606 GN=DGUOK PE=1 SV=2	18.543
P07205	P07205	PGK2	7.22958e-09	Phosphoglycerate kinase 2 OS=Homo sapiens OX=9606 GN=PGK2 PE=1 SV=3	53134.3	61748.9	0		Q99832	Q99832	CCT7	0.000239897	T-complex protein 1 subunit eta OS=Homo sapiens OX=9606 GN=CCT7 PE=1 SV=2	87.2077		Q8NEG0	Q8NEG0	GARIN6	0.573595	Protein FAM71C OS=Homo sapiens OX=9606 GN=FAM71C PE=1 SV=1	17.535
P35236	P35236	PTPN7	5.62909e-08	Tyrosine-protein phosphatase non-receptor type 7 OS=Homo sapiens OX=9606 GN=PTPN7 PE=1 SV=3	22385.4	51526.1	0		P50502;Q8IZP2	P50502	ST13	0.253293	Hsc70-interacting protein OS=Homo sapiens OX=9606 GN=ST13 PE=1 SV=2	85.8398		Q12798	Q12798	CETN1	0.0110899	Centrin-1 OS=Homo sapiens OX=9606 GN=CETN1 PE=1 SV=1	11.8807
Q9UKD2	Q9UKD2	MRTO4	1.37856e-09	mRNA turnover protein 4 homolog OS=Homo sapiens OX=9606 GN=MRTO4 PE=1 SV=2	47144.3	46308.7	0		Q99435	Q99435	NELL2	0.00190987	Protein kinase C-binding protein NELL2 OS=Homo sapiens OX=9606 GN=NELL2 PE=1 SV=1	74.8659		Q9NPD7	Q9NPD7	NRN1	0.410249	Neuritin OS=Homo sapiens OX=9606 GN=NRN1 PE=2 SV=1	8.93797
Q9NZ45	Q9NZ45	CISD1	1.58232e-08	CDGSH iron-sulfur domain-containing protein 1 OS=Homo sapiens OX=9606 GN=CISD1 PE=1 SV=1	22291.6	25852.4	0		P08779	P08779	KRT16	0.73873	Keratin_ type I cytoskeletal 16 OS=Homo sapiens OX=9606 GN=KRT16 PE=1 SV=4	73.2712		Q9BTD3	Q9BTD3	TMEM121	0.477669	Transmembrane protein 121 OS=Homo sapiens OX=9606 GN=TMEM121 PE=1 SV=1	7.77307
P27216	P27216	ANXA13	4.27665e-09	Annexin A13 OS=Homo sapiens OX=9606 GN=ANXA13 PE=1 SV=3	15541.7	23715.4	0		Q04917	Q04917	YWHAH	0.152361	14-3-3 protein eta OS=Homo sapiens OX=9606 GN=YWHAH PE=1 SV=4	72.8323		P80723	P80723	BASP1	0.00635718	Brain acid soluble protein 1 OS=Homo sapiens OX=9606 GN=BASP1 PE=1 SV=2	7.74771
Q7Z6W1	Q7Z6W1	TMCO2	1.23471e-08	Transmembrane and coiled-coil domain-containing protein 2 OS=Homo sapiens OX=9606 GN=TMCO2 PE=1 SV=1	15488.2	17295.4	0		Q8NEG0	Q8NEG0	GARIN6	0.573595	Protein FAM71C OS=Homo sapiens OX=9606 GN=FAM71C PE=1 SV=1	66.8756		Q12907	Q12907	LMAN2	0.0016382	Vesicular integral-membrane protein VIP36 OS=Homo sapiens OX=9606 GN=LMAN2 PE=1 SV=1	7.22938
Q14534	Q14534	SQLE	2.92905e-07	Squalene monooxygenase OS=Homo sapiens OX=9606 GN=SQLE PE=1 SV=3	6382.98	5583.61	0		P30044	P30044	PRDX5	0.00131323	Peroxiredoxin-5_ mitochondrial OS=Homo sapiens OX=9606 GN=PRDX5 PE=1 SV=4	66.8557
Q9NXL2	Q9NXL2	ARHGEF38	5.75419e-08	Rho guanine nucleotide exchange factor 38 OS=Homo sapiens OX=9606 GN=ARHGEF38 PE=1 SV=2	2701.31	5543.86	0		Q8WW14	Q8WW14	C10orf82	0.0572541	Uncharacterized protein C10orf82 OS=Homo sapiens OX=9606 GN=C10orf82 PE=1 SV=3	58.5643
O43236	O43236	SEPTIN4	1.85247e-07	Septin-4 OS=Homo sapiens OX=9606 GN=SEPTIN4 PE=1 SV=1	2772.01	5003.2	0		P0C7P4;P47985	P0C7P4	UQCRFS1P1	0.406829	Putative cytochrome b-c1 complex subunit Rieske-like protein 1 OS=Homo sapiens OX=9606 GN=UQCRFS1P1 PE=5 SV=1	37.5176
Q8NB12	Q8NB12	SMYD1	1.49768e-07	Histone-lysine N-methyltransferase SMYD1 OS=Homo sapiens OX=9606 GN=SMYD1 PE=1 SV=1	6403.57	3993.73	0		P0C5Y9;P0C5Z0	P0C5Y9	H2AB1	0.000631405	Histone H2A-Bbd type 1 OS=Homo sapiens OX=9606 GN=H2AB1 PE=1 SV=1	34.0085
Q6P1J9	Q6P1J9	CDC73	2.72443e-05	Parafibromin OS=Homo sapiens OX=9606 GN=CDC73 PE=1 SV=1	569.635	3682.09	0		Q9H2U2	Q9H2U2	PPA2	0.00307153	Inorganic pyrophosphatase 2_ mitochondrial OS=Homo sapiens OX=9606 GN=PPA2 PE=1 SV=2	20.9638
P59190	P59190	RAB15	3.20545e-07	Ras-related protein Rab-15 OS=Homo sapiens OX=9606 GN=RAB15 PE=1 SV=1	1733.92	3415.64	0		P82970	P82970	HMGN5	0.0161486	High mobility group nucleosome-binding domain-containing protein 5 OS=Homo sapiens OX=9606 GN=HMGN5 PE=1 SV=1	18.4075
P62249	P62249	RPS16	3.78277e-05	40S ribosomal protein S16 OS=Homo sapiens OX=9606 GN=RPS16 PE=1 SV=2	2726.91	2985	0		A6NDG6	A6NDG6	PGP	0.0146914	Glycerol-3-phosphate phosphatase OS=Homo sapiens OX=9606 GN=PGP PE=1 SV=1	16.1252
Q9HC21	Q9HC21	SLC25A19	0.000260898	Mitochondrial thiamine pyrophosphate carrier OS=Homo sapiens OX=9606 GN=SLC25A19 PE=1 SV=1	1423.86	2843.82	0		P31321	P31321	PRKAR1B	0.122556	cAMP-dependent protein kinase type I-beta regulatory subunit OS=Homo sapiens OX=9606 GN=PRKAR1B PE=1 SV=4	15.8994
P06702	P06702	S100A9	1.26778e-05	Protein S100-A9 OS=Homo sapiens OX=9606 GN=S100A9 PE=1 SV=1	2016.28	2804.11	0		Q96C74	Q96C74	ROPN1L	0.151312	Ropporin-1-like protein OS=Homo sapiens OX=9606 GN=ROPN1L PE=1 SV=2	14.666
Q9NWW6	Q9NWW6	NMRK1	0.00256727	Nicotinamide riboside kinase 1 OS=Homo sapiens OX=9606 GN=NMRK1 PE=1 SV=1	300.679	2777.27	0		P05787	P05787	KRT8	0.12827	Keratin_ type II cytoskeletal 8 OS=Homo sapiens OX=9606 GN=KRT8 PE=1 SV=7	6.97425
P60842	P60842	EIF4A1	0.000935037	Eukaryotic initiation factor 4A-I OS=Homo sapiens OX=9606 GN=EIF4A1 PE=1 SV=1	1111.22	1795.56	0		Q9BTD3	Q9BTD3	TMEM121	0.477669	Transmembrane protein 121 OS=Homo sapiens OX=9606 GN=TMEM121 PE=1 SV=1	0.474395
Q6P656	Q6P656	CFAP161	4.55853e-07	Cilia- and flagella-associated protein 161 OS=Homo sapiens OX=9606 GN=CFAP161 PE=1 SV=1	996.754	1453.23	0
Q9Y5K1	Q9Y5K1	SPO11	1.85259e-08	Meiotic recombination protein SPO11 OS=Homo sapiens OX=9606 GN=SPO11 PE=1 SV=1	1073.89	1336.1	0
Q6UWY2	Q6UWY2	PRSS57	0.421875	Serine protease 57 OS=Homo sapiens OX=9606 GN=PRSS57 PE=1 SV=2	0	523.243	0
Q16777;Q6FI13	Q16777	H2AC20	0.268672	Histone H2A type 2-C OS=Homo sapiens OX=9606 GN=H2AC20 PE=1 SV=4	6032.29	64.4317	0
Q12798	Q12798	CETN1	0.0110899	Centrin-1 OS=Homo sapiens OX=9606 GN=CETN1 PE=1 SV=1	404.188	11.8807	0
Q9BTD3	Q9BTD3	TMEM121	0.477669	Transmembrane protein 121 OS=Homo sapiens OX=9606 GN=TMEM121 PE=1 SV=1	0.474395	7.77307	0
Q86YV6	Q86YV6	MYLK4	0.000666068	Myosin light chain kinase family member 4 OS=Homo sapiens OX=9606 GN=MYLK4 PE=1 SV=2	1725.1	0	0

## Sheet: Venn Diagrams
Venn diagram	Total protein distribution								Top 20 Abundant protein distribution								Top 20 Bottom protein distribution
Group names	Total	Proteins						Group names	Total	Proteins						Group names	Total	Proteins
Advanced age & Late adult & Young adult	544	PRPF40A UCHL3 ACE RAB2A NUP35 SPINK2 PSMA2 SAXO1 SPESP1 AK1 FH INSL6 GAPDHS ADH1 HDDC2 RAE1 TEX45 MTUS2 ZC3H13 HSPB1 PFKP PRKCSH DECR1 COX5A FMR1NB SLC25A3 IQCN H3-3A UHRF1BP1 HSD17B10 SEMG1 SORCS1 KRT14 PACRG PGAM5 ANXA1 CYCS ACRV1 ME2 ATP1A3 EEF2 LMAN2 KRT9 ODF2 SLC2A5 COPRS REEP6 TCP11 ATP5F1E SOD2 YWHAG H2AZ1 ODF3 ARL9 COX6C SPECC1L ARL1 TTC37 ZNF208 GOT1 CDK5RAP2 RACK1 GARIN4 NUP210L NRN1 DN…						Advanced age & Late adult & Young adult	8	GPX4 GAPDHS MTUS2 AKAP4 RPS27A CLU TUBB4B AKAP3						Advanced age & Late adult & Young adult	1	KRT8
Late adult & Young adult	24	PGK2 NMRK1 SPO11 ANXA13 EIF4A1 TMCO2 SEPTIN4 SLC25A19 CDC73 ARHGEF38 CPNE2 TMEM121 CFAP161 CETN1 MRTO4 SYPL1 CISD1 RAB15 SQLE RPS16 H2AC20 PTPN7 SMYD1 S100A9						Late adult & Young adult	11	RAB2A FAM83F PTK2 ZC3H13 LDHC TUBA3C SMIM14 ALDOC DES ODF2 DHX8						Late adult & Young adult	4	TMEM121 C10orf82 YWHAH GARIN6
Advanced age & Young adult	12	PGP HMGN5 AARSD1 PSMA7 PRKAR1B TEX49 PPA2 H2AB1 LYZ ROPN1L PRDX5 FGFBP1						Young adult (Specifics)	1	SEMG2						Advanced age & Late adult	4	USP5 BASP1 NRN1 PRDX1
Advanced age & Late adult	1	TUBAL3						Late adult (Specifics)	1	TRIM61						Young adult (Specifics)	15	KRT16 EXOG PRKAR1B SMCP PPA2 ST13 ROPN1L H2AB1 PRDX5 PGP UQCRFS1P1 NELL2 TMEM38B CCT7 HMGN5
Young adult (Specifics)	1	MYLK4						Advanced age (Specifics)	12	PSMC5 ADH1 HSP90B1 H4-16 SEMG1 CABYR TPI1 NSF WNT2 LMAN2 HSPA1L PSMB3						Late adult (Specifics)	11	SLPI PLCB4 BSG CUZD1 H2AC20 CETN1 DGUOK APLP2 MNS1 LMAN2 ATP5ME
Late adult (Specifics)	1	PRSS57														Advanced age (Specifics)	15	POLR2I PSMB1 SBNO1 TEX45 ADAM21 KRT1 ANKRD20A8P DYNLT2 LAP3 ATP5F1B CCN2 ANXA1 NTN1 KLKB1 CERT1
Advanced age (Specifics)	5	HMGB4 KRT4 LPGAT1 OXCT2 MGRN1

## Sheet: Clusters & Key proteins
Comments: 1. Differentially expressed proteins are in Blue font. - 2. Example of protein indicators of the group age are in bold.
Proteome of Young age group																						Proteome of late age group																						Proteome of advance age group
Cluster 2: 54 proteins with 21 DEP											Cluster 3: 66 proteins with 15 DEP											Cluster 4: 61 proteins with 36 DEP													Cluster 9: 96 proteins with 32 DEP									Cluster 6: 80 proteins with 14 DEP
					Expression averages			Fold changes								Expression averages			Fold changes								Expression averages			Fold changes								Expression averages			Fold changes								Expression averages
Cluster	Accession	Protein symbol	Anova (p)	Protein name	Young	Late	Advance	Y/L	Y/A		Cluster	Accession	Protein symbol	Anova (p)	Protein name	Young	Late	Advance	Y/L	Y/A		Cluster	Accession	Protein symbol	Anova (p)	Protein name	Young	Late	Advance	L/Y	L/A		Cluster	Accession	Protein symbol	Anova (p)	Protein name	Young	Late	Advance	L/Y	L/A		Cluster	Accession	Protein symbol	Anova (p)	Protein name	Young
2	Q7Z6W1	TMCO2	9.59726e-11	Transmembrane and coiled-coil domain-containing protein 2 OS=Homo sapiens OX=9606 GN=TMCO2 PE=1 SV=1	5162.73	5765.13	0	0.895509	#DIV/0!		3	Q14974	KPNB1	1.15926e-05	Importin subunit beta-1 OS=Homo sapiens OX=9606 GN=KPNB1 PE=1 SV=2	1051.3	493.253	372.587	2.13136	2.82162		4	Q9Y5K1	SPO11	2.39273e-11	Meiotic recombination protein SPO11 OS=Homo sapiens OX=9606 GN=SPO11 PE=1 SV=1	357.963	445.367	0	1.24417	#DIV/0!		9	P19013	KRT4	9.95159e-09	Keratin_ type II cytoskeletal 4 OS=Homo sapiens OX=9606 GN=KRT4 PE=1 SV=5	0	0	1031.96	#DIV/0!	0		6	P62263	RPS14	0.00137967	40S ribosomal protein S14 OS=Homo sapiens OX=9606 GN=RPS14 PE=1 SV=3	1560.37
2	Q14534	SQLE	9.5301e-10	Squalene monooxygenase OS=Homo sapiens OX=9606 GN=SQLE PE=1 SV=3	2127.66	1861.2	0	1.14316	#DIV/0!		3	P36578	RPL4	6.42266e-05	60S ribosomal protein L4 OS=Homo sapiens OX=9606 GN=RPL4 PE=1 SV=5	781.064	379.114	251.734	2.06024	3.10273		4	Q6P656	CFAP161	1.72674e-09	Cilia- and flagella-associated protein 161 OS=Homo sapiens OX=9606 GN=CFAP161 PE=1 SV=1	332.251	484.41	0	1.45796	#DIV/0!		9	Q9NP86	CABP5	2.31926e-07	Calcium-binding protein 5 OS=Homo sapiens OX=9606 GN=CABP5 PE=1 SV=1	983.295	8725.43	18591.5	8.87366	0.469323		6	P45974	USP5	0.00194238	Ubiquitin carboxyl-terminal hydrolase 5 OS=Homo sapiens OX=9606 GN=USP5 PE=1 SV=2	302.529
2	P62249	RPS16	6.41548e-07	40S ribosomal protein S16 OS=Homo sapiens OX=9606 GN=RPS16 PE=1 SV=2	908.97	995	0	0.913538	#DIV/0!		3	P13667	PDIA4	0.000136198	Protein disulfide-isomerase A4 OS=Homo sapiens OX=9606 GN=PDIA4 PE=1 SV=2	20441.1	6727.33	1616.05	3.03852	12.6488		4	P06576	ATP5F1B	1.54372e-06	ATP synthase subunit beta_ mitochondrial OS=Homo sapiens OX=9606 GN=ATP5F1B PE=1 SV=3	17746.4	21846.1	1.72362	1.23101	12674.5		9	O60291	MGRN1	1.00308e-06	E3 ubiquitin-protein ligase MGRN1 OS=Homo sapiens OX=9606 GN=MGRN1 PE=1 SV=2	0	0	290.105	#DIV/0!	0		6	P04083	ANXA1	0.00233113	Annexin A1 OS=Homo sapiens OX=9606 GN=ANXA1 PE=1 SV=2	2043.63
2	Q86Y46	KRT73	2.9624e-06	Keratin_ type II cytoskeletal 73 OS=Homo sapiens OX=9606 GN=KRT73 PE=1 SV=1	33390.9	37800	173.349	0.883359	192.623		3	P02788	LTF	0.000353658	Lactotransferrin OS=Homo sapiens OX=9606 GN=LTF PE=1 SV=6	18407.1	4740.92	242.431	3.88259	75.9271		4	P60900	PSMA6	2.62723e-06	Proteasome subunit alpha type-6 OS=Homo sapiens OX=9606 GN=PSMA6 PE=1 SV=1	5950.87	7603.58	839.068	1.27772	9.06193		9	Q92604	LPGAT1	2.89108e-06	Acyl-CoA:lysophosphatidylglycerol acyltransferase 1 OS=Homo sapiens OX=9606 GN=LPGAT1 PE=1 SV=1	0	0	3489.73	#DIV/0!	0		6	Q06830	PRDX1	0.00248607	Peroxiredoxin-1 OS=Homo sapiens OX=9606 GN=PRDX1 PE=1 SV=1	234.753
2	Q96A08	H2BC1	8.36944e-06	Histone H2B type 1-A OS=Homo sapiens OX=9606 GN=H2BC1 PE=1 SV=3	27780.4	24524	28.2756	1.13279	982.487		3	Q8IZS6	DYNLT2	0.00541648	Dynein light chain Tctex-type protein 2 OS=Homo sapiens OX=9606 GN=DYNLT2 PE=1 SV=1	528.106	123.028	1.93733	4.29257	272.594		4	Q16563	SYPL1	7.37985e-05	Synaptophysin-like protein 1 OS=Homo sapiens OX=9606 GN=SYPL1 PE=1 SV=1	22300.4	29423.8	0	1.31943	#DIV/0!		9	P30041	PRDX6	8.88488e-05	Peroxiredoxin-6 OS=Homo sapiens OX=9606 GN=PRDX6 PE=1 SV=3	443.124	450.322	18698.5	1.01624	0.0240834		6	Q12798	CETN1	0.00297251	Centrin-1 OS=Homo sapiens OX=9606 GN=CETN1 PE=1 SV=1	134.729
2	P20618	PSMB1	0.000197273	Proteasome subunit beta type-1 OS=Homo sapiens OX=9606 GN=PSMB1 PE=1 SV=2	7819.39	8752.65	1.47317	0.893373	5307.86		3	P48047	ATP5PO	0.00682609	ATP synthase subunit O_ mitochondrial OS=Homo sapiens OX=9606 GN=ATP5PO PE=1 SV=1	2291.22	1032.35	440.09	2.21941	5.20624		4	P11142	HSPA8	9.17361e-05	Heat shock cognate 71 kDa protein OS=Homo sapiens OX=9606 GN=HSPA8 PE=1 SV=1	10620.2	12317.6	40.3202	1.15982	305.493		9	Q99832	CCT7	0.000221426	T-complex protein 1 subunit eta OS=Homo sapiens OX=9606 GN=CCT7 PE=1 SV=2	29.0692	74.8214	5067.28	2.5739	0.0147656		6	P59665	H2AB1	0.0034059	Neutrophil defensin 1 OS=Homo sapiens OX=9606 GN=DEFA1 PE=1 SV=1	16846.5
2	Q9H1X1	RSPH9	0.000363093	Radial spoke head protein 9 homolog OS=Homo sapiens OX=9606 GN=RSPH9 PE=1 SV=1	6594.78	5994.24	161.489	1.10019	40.8374		3	Q9NYK6	EURL	0.0110852	Protein EURL homolog OS=Homo sapiens OX=9606 GN=EURL PE=1 SV=3	9779.21	4021.17	22.2634	2.43193	439.251		4	Q9NZ45	CISD1	9.50916e-05	CDGSH iron-sulfur domain-containing protein 1 OS=Homo sapiens OX=9606 GN=CISD1 PE=1 SV=1	7430.53	8617.47	0	1.15974	#DIV/0!		9	Q9H2U2	PPA2	0.000405246	Inorganic pyrophosphatase 2_ mitochondrial OS=Homo sapiens OX=9606 GN=PPA2 PE=1 SV=2	6.98792	0	98.3808	0	0		6	Q92928	PGP	0.00404834	Putative Ras-related protein Rab-1C OS=Homo sapiens OX=9606 GN=RAB1C PE=5 SV=2	281.75
2	P28838	LAP3	0.000422092	Cytosol aminopeptidase OS=Homo sapiens OX=9606 GN=LAP3 PE=1 SV=3	13227	14039.4	1.27222	0.942132	10396.8		3	Q9BT78	COPS4	0.015818	COP9 signalosome complex subunit 4 OS=Homo sapiens OX=9606 GN=COPS4 PE=1 SV=1	502.134	303.963	224.063	1.65196	2.24104		4	P03952	KLKB1	0.000269454	Plasma kallikrein OS=Homo sapiens OX=9606 GN=KLKB1 PE=1 SV=1	2366.76	3105.82	7.61466	1.31227	407.874		9	Q12907	LMAN2	0.000790325	Vesicular integral-membrane protein VIP36 OS=Homo sapiens OX=9606 GN=LMAN2 PE=1 SV=1	94.3248	2.40979	59110.3	0.0255478	4.07678e-05		6	P30613	NSF	0.00466719	Pyruvate kinase PKLR OS=Homo sapiens OX=9606 GN=PKLR PE=1 SV=2	175.274
2	Q8NFH5	NUP35	0.000706555	Nucleoporin NUP35 OS=Homo sapiens OX=9606 GN=NUP35 PE=1 SV=1	1857.87	1905.29	201.422	0.975111	9.22374		3	P13727	PRG2	0.0228686	Bone marrow proteoglycan OS=Homo sapiens OX=9606 GN=PRG2 PE=1 SV=2	18704.8	3470.94	1168.1	5.38898	16.013		4	Q5CZ79	ANKRD20A8P	0.000322032	Ankyrin repeat domain-containing protein 20B OS=Homo sapiens OX=9606 GN=ANKRD20A8P PE=2 SV=2	1624.73	2034.22	7.06812	1.25203	287.801		9	P62195	PSMC5	0.00209099	26S proteasome regulatory subunit 8 OS=Homo sapiens OX=9606 GN=PSMC5 PE=1 SV=1	1222.8	631.958	28743.3	0.51681	0.0219863		6	P61769	B2M	0.00471509	Beta-2-microglobulin OS=Homo sapiens OX=9606 GN=B2M PE=1 SV=1	2441.11
2	Q9UIA9	XPO7	0.000854827	Exportin-7 OS=Homo sapiens OX=9606 GN=XPO7 PE=1 SV=3	1995.73	2061.97	199.854	0.967875	9.98594		3	P12277	CKB	0.0232213	Creatine kinase B-type OS=Homo sapiens OX=9606 GN=CKB PE=1 SV=1	6862.88	1841.35	564.63	3.72709	12.1546		4	Q8NA69	TEX45	0.000409798	Testis-expressed protein 45 OS=Homo sapiens OX=9606 GN=TEX45 PE=1 SV=2	21706.9	31608.4	6.02047	1.45614	5250.16		9	P00330	ADH1	0.00216463	Alcohol dehydrogenase 1 OS=Saccharomyces cerevisiae (strain ATCC 204508 / S288c) OX=559292 GN=ADH1 PE=1 SV=5	3174.33	1369.32	82337.9	0.431372	0.0166305		6	P49223	SPINT3	0.0064998	Kunitz-type protease inhibitor 3 OS=Homo sapiens OX=9606 GN=SPINT3 PE=3 SV=3	1887.28
2	Q9UKD2	MRTO4	0.00233718	mRNA turnover protein 4 homolog OS=Homo sapiens OX=9606 GN=MRTO4 PE=1 SV=2	15714.8	15436.2	0	1.01805	#DIV/0!		3	Q9NQ66	PLCB1	0.0318684	1-phosphatidylinositol 4_5-bisphosphate phosphodiesterase beta-1 OS=Homo sapiens OX=9606 GN=PLCB1 PE=1 SV=1	1698.71	1444.82	1381.57	1.17573	1.22955		4	Q9UBX3	SLC25A10	0.000471728	Mitochondrial dicarboxylate carrier OS=Homo sapiens OX=9606 GN=SLC25A10 PE=1 SV=2	930.917	1085.2	54.6169	1.16573	19.8692		9	P59665	DEFA1	0.0034059	Neutrophil defensin 1 OS=Homo sapiens OX=9606 GN=DEFA1 PE=1 SV=1	16846.5	1042.16	304.045	0.0618623	3.42766		6	Q9Y2K3	MYH15	0.00947284	Myosin-15 OS=Homo sapiens OX=9606 GN=MYH15 PE=1 SV=5	631.398
2	P40939	HADHA	0.00270532	Trifunctional enzyme subunit alpha_ mitochondrial OS=Homo sapiens OX=9606 GN=HADHA PE=1 SV=2	9908.15	9121.59	2447.34	1.08623	4.04853		3	Q9Y6J0	CABIN1	0.0367975	Calcineurin-binding protein cabin-1 OS=Homo sapiens OX=9606 GN=CABIN1 PE=1 SV=1	367.32	97.91	52.6817	3.75161	6.97244		4	Q9BXF9	TEKT3	0.000632128	Tektin-3 OS=Homo sapiens OX=9606 GN=TEKT3 PE=1 SV=1	16507.2	24432.9	333.666	1.48014	73.2256		9	P15056	BRAF	0.00341536	Serine/threonine-protein kinase B-raf OS=Homo sapiens OX=9606 GN=BRAF PE=1 SV=4	48.5559	1225.27	4651.56	25.2343	0.263411		6	P61626	LYZ	0.0210856	Lysozyme C OS=Homo sapiens OX=9606 GN=LYZ PE=1 SV=1	505.141
2	Q9NUJ1	ABHD10	0.00286569	Palmitoyl-protein thioesterase ABHD10_ mitochondrial OS=Homo sapiens OX=9606 GN=ABHD10 PE=1 SV=1	2217.99	2506.77	27.3677	0.884799	81.0442		3	Q8TC71	SPATA18	0.0413375	Mitochondria-eating protein OS=Homo sapiens OX=9606 GN=SPATA18 PE=1 SV=1	8937.81	4362.64	1582.43	2.04872	5.64817		4	P31948	STIP1	0.000889851	Stress-induced-phosphoprotein 1 OS=Homo sapiens OX=9606 GN=STIP1 PE=1 SV=1	3349.62	3883.56	12.3644	1.1594	314.092		9	Q9BYD9	ACTRT3	0.00348546	Actin-related protein T3 OS=Homo sapiens OX=9606 GN=ACTRT3 PE=2 SV=1	388.949	172.309	1456.85	0.443012	0.118275		6	Q96M98	PACRG	0.0294667	Parkin coregulated gene protein OS=Homo sapiens OX=9606 GN=PACRG PE=1 SV=2	1292.86
2	P10515	DLAT	0.0054254	Dihydrolipoyllysine-residue acetyltransferase component of pyruvate dehydrogenase complex_ mitochondrial OS=Homo sapiens OX=9606 GN=DLAT PE=1 SV=3	3227.22	2903.2	764.138	1.11161	4.22335		3	Q6JEL2	KLHL10	0.0416344	Kelch-like protein 10 OS=Homo sapiens OX=9606 GN=KLHL10 PE=1 SV=1	1656.77	761.894	506.133	2.17454	3.27338		4	Q5BJF6	ODF2	0.000925288	Outer dense fiber protein 2 OS=Homo sapiens OX=9606 GN=ODF2 PE=1 SV=1	143619	211279	3674.53	1.47111	57.4984		9	Q92928	RAB1C	0.00404834	Putative Ras-related protein Rab-1C OS=Homo sapiens OX=9606 GN=RAB1C PE=5 SV=2	281.75	59.823	202.471	0.212326	0.295464		6	Q7Z5L4	SPATA19	0.0443826	Spermatogenesis-associated protein 19_ mitochondrial OS=Homo sapiens OX=9606 GN=SPATA19 PE=2 SV=2	449.388
2	Q9BR01	SULT4A1	0.00561238	Sulfotransferase 4A1 OS=Homo sapiens OX=9606 GN=SULT4A1 PE=1 SV=2	37789.6	36977.3	59.0893	1.02197	639.533		3	P39023	RPL3	0.047005	60S ribosomal protein L3 OS=Homo sapiens OX=9606 GN=RPL3 PE=1 SV=2	757.186	400.566	120.618	1.89029	6.27756		4	P04843	RPN1	0.0012441	Dolichyl-diphosphooligosaccharide--protein glycosyltransferase subunit 1 OS=Homo sapiens OX=9606 GN=RPN1 PE=1 SV=1	1787.88	2239.56	167.801	1.25263	13.3465		9	A6NGB0	TMEM191C	0.00444504	Transmembrane protein 191C OS=Homo sapiens OX=9606 GN=TMEM191C PE=3 SV=2	955.393	24044.3	21582.3	25.1669	1.11407		6	P14555	PLA2G2A	0.0585177	Phospholipase A2_ membrane associated OS=Homo sapiens OX=9606 GN=PLA2G2A PE=1 SV=2	5289.24
2	Q16698	DECR1	0.0140147	2_4-dienoyl-CoA reductase [(3E)-enoyl-CoA-producing]_ mitochondrial OS=Homo sapiens OX=9606 GN=DECR1 PE=1 SV=1	19598	21130.6	4507.3	0.927468	4.34806		3	O00483	NDUFA4	0.0553377	Cytochrome c oxidase subunit NDUFA4 OS=Homo sapiens OX=9606 GN=NDUFA4 PE=1 SV=1	3060.66	1932.58	1555.68	1.58371	1.9674		4	P06733	ENO1	0.00128119	Alpha-enolase OS=Homo sapiens OX=9606 GN=ENO1 PE=1 SV=2	46739.4	67534.2	2867.73	1.44491	23.5497		9	P61769	B2M	0.00471509	Beta-2-microglobulin OS=Homo sapiens OX=9606 GN=B2M PE=1 SV=1	2441.11	223.871	357.092	0.0917084	0.626927		6	Q96N20	ZNF75A	0.0700503	Zinc finger protein 75A OS=Homo sapiens OX=9606 GN=ZNF75A PE=1 SV=1	728.328
2	P31040	SDHA	0.0198056	Succinate dehydrogenase [ubiquinone] flavoprotein subunit_ mitochondrial OS=Homo sapiens OX=9606 GN=SDHA PE=1 SV=2	5389.72	5336.3	922.209	1.01001	5.84437		3	P13804	ETFA	0.0603581	Electron transfer flavoprotein subunit alpha_ mitochondrial OS=Homo sapiens OX=9606 GN=ETFA PE=1 SV=1	302.58	165.647	81.2511	1.82666	3.72402		4	Q8TDB8	SLC2A14	0.00133809	Solute carrier family 2_ facilitated glucose transporter member 14 OS=Homo sapiens OX=9606 GN=SLC2A14 PE=1 SV=1	16517	19981.9	3727.94	1.20978	5.36005		9	Q6ZMR3	LDHAL6A	0.00541207	L-lactate dehydrogenase A-like 6A OS=Homo sapiens OX=9606 GN=LDHAL6A PE=2 SV=1	515.578	716.713	20896.2	1.39012	0.0342988		6	Q86YV6	MYLK4	0.0702979	Myosin light chain kinase family member 4 OS=Homo sapiens OX=9606 GN=MYLK4 PE=1 SV=2	575.032
2	Q9H3K2	GHITM	0.0372577	Growth hormone-inducible transmembrane protein OS=Homo sapiens OX=9606 GN=GHITM PE=1 SV=2	1981.57	2203.12	331.06	0.899435	5.98553		3	O75400	PRPF40A	0.0627833	Pre-mRNA-processing factor 40 homolog A OS=Homo sapiens OX=9606 GN=PRPF40A PE=1 SV=2	13155.8	4305.29	920.319	3.05572	14.2948		4	P27216	ANXA13	0.00170637	Annexin A13 OS=Homo sapiens OX=9606 GN=ANXA13 PE=1 SV=3	5180.56	7905.14	0	1.52592	#DIV/0!		9	Q7RTS7	KRT74	0.0075436	Keratin_ type II cytoskeletal 74 OS=Homo sapiens OX=9606 GN=KRT74 PE=1 SV=2	265.927	4789.97	9972.3	18.0123	0.480327		6	P15374	UCHL3	0.0754283	Ubiquitin carboxyl-terminal hydrolase isozyme L3 OS=Homo sapiens OX=9606 GN=UCHL3 PE=1 SV=1	1504.81
2	P16219	ACADS	0.0379227	Short-chain specific acyl-CoA dehydrogenase_ mitochondrial OS=Homo sapiens OX=9606 GN=ACADS PE=1 SV=1	1195.82	1034.32	49.1669	1.15614	24.3217		3	P17019	ZNF708	0.0650628	Zinc finger protein 708 OS=Homo sapiens OX=9606 GN=ZNF708 PE=1 SV=6	3625.47	850.026	333.803	4.26512	10.8611		4	P11021	HSPA5	0.00199935	Endoplasmic reticulum chaperone BiP OS=Homo sapiens OX=9606 GN=HSPA5 PE=1 SV=2	3141.19	3833.59	18.2938	1.22043	209.556		9	Q99435	NELL2	0.00979807	Protein kinase C-binding protein NELL2 OS=Homo sapiens OX=9606 GN=NELL2 PE=1 SV=1	24.9553	27.058	20423.6	1.08426	0.00132484		6	Q96HR9	REEP6	0.0766257	Receptor expression-enhancing protein 6 OS=Homo sapiens OX=9606 GN=REEP6 PE=1 SV=2	14784
2	Q99623	PHB2	0.0445701	Prohibitin-2 OS=Homo sapiens OX=9606 GN=PHB2 PE=1 SV=2	1880.14	1793.23	1029.14	1.04846	1.82691		3	P35998	PSMC2	0.0689817	26S proteasome regulatory subunit 7 OS=Homo sapiens OX=9606 GN=PSMC2 PE=1 SV=3	1383.99	832.883	683.468	1.66168	2.02495		4	P11177	PDHB	0.00207493	Pyruvate dehydrogenase E1 component subunit beta_ mitochondrial OS=Homo sapiens OX=9606 GN=PDHB PE=1 SV=3	7490.63	9583.36	178.135	1.27938	53.7982		9	Q6NXR0	IRGC	0.011135	Interferon-inducible GTPase 5 OS=Homo sapiens OX=9606 GN=IRGC PE=1 SV=1	1231.34	1734.77	6680.82	1.40885	0.259664		6	Q6P2I3	FAHD2B	0.0788648	Fumarylacetoacetate hydrolase domain-containing protein 2B OS=Homo sapiens OX=9606 GN=FAHD2B PE=1 SV=1	879.172
2	Q68DA7	FMN1	0.0479203	Formin-1 OS=Homo sapiens OX=9606 GN=FMN1 PE=1 SV=3	1496.36	1637.56	24.7978	0.913774	60.3425		3	P25685	DNAJB1	0.0736772	DnaJ homolog subfamily B member 1 OS=Homo sapiens OX=9606 GN=DNAJB1 PE=1 SV=4	354.321	181.942	146.368	1.94744	2.42075		4	P0DPH7	TUBA3C	0.00232647	Tubulin alpha-3C chain OS=Homo sapiens OX=9606 GN=TUBA3C PE=1 SV=1	91675.7	121353	264.171	1.32372	459.373		9	Q9BTE6	AARSD1	0.012144	Alanyl-tRNA editing protein Aarsd1 OS=Homo sapiens OX=9606 GN=AARSD1 PE=1 SV=2	42.7737	0	1749.5	0	0		6	P05154	SERPINA5	0.0890711	Plasma serine protease inhibitor OS=Homo sapiens OX=9606 GN=SERPINA5 PE=1 SV=3	1208.14
2	Q53QW1	TEX44	0.0506006	Testis-expressed protein 44 OS=Homo sapiens OX=9606 GN=TEX44 PE=1 SV=1	2648.85	2690.54	979.477	0.984506	2.70435		3	Q8IYT4	KATNAL2	0.0746616	Katanin p60 ATPase-containing subunit A-like 2 OS=Homo sapiens OX=9606 GN=KATNAL2 PE=1 SV=3	1112.96	876.587	794.913	1.26965	1.4001		4	P61019	RAB2A	0.00612097	Ras-related protein Rab-2A OS=Homo sapiens OX=9606 GN=RAB2A PE=1 SV=1	61173.2	87568.5	1844.69	1.43148	47.4705		9	P61604	HSPE1	0.0147148	10 kDa heat shock protein_ mitochondrial OS=Homo sapiens OX=9606 GN=HSPE1 PE=1 SV=2	9303.74	11537	11758.4	1.24004	0.981177		6	P05164	MPO	0.0908583	Myeloperoxidase OS=Homo sapiens OX=9606 GN=MPO PE=1 SV=1	3507.5
2	P00568	AK1	0.0528921	Adenylate kinase isoenzyme 1 OS=Homo sapiens OX=9606 GN=AK1 PE=1 SV=3	4515.27	4757.57	1227.04	0.94907	3.67981		3	P0DKB6	MPC1L	0.0836104	Mitochondrial pyruvate carrier 1-like protein OS=Homo sapiens OX=9606 GN=MPC1L PE=2 SV=1	2384.12	1466.03	931.393	1.62624	2.55974		4	P07205	PGK2	0.0068801	Phosphoglycerate kinase 2 OS=Homo sapiens OX=9606 GN=PGK2 PE=1 SV=3	17711.4	20583	0	1.16213	#DIV/0!		9	Q8WWU5	TCP11	0.0168345	T-complex protein 11 homolog OS=Homo sapiens OX=9606 GN=TCP11 PE=1 SV=1	165.624	94.0724	1369.92	0.567988	0.0686702		6	Q71F78	LCA10	0.0954448	Putative lung carcinoma-associated protein 10 OS=Homo sapiens OX=9606 GN=LCA10 PE=2 SV=1	1204.92
2	P20813	CYP2B6	0.0542224	Cytochrome P450 2B6 OS=Homo sapiens OX=9606 GN=CYP2B6 PE=1 SV=1	19926.2	17602.4	6378.67	1.13201	3.12388		3	Q9UII2	ATP5IF1	0.0840981	ATPase inhibitor_ mitochondrial OS=Homo sapiens OX=9606 GN=ATP5IF1 PE=1 SV=1	3544.68	2072.08	1586.97	1.71069	2.23362		4	P55809	OXCT1	0.00964936	Succinyl-CoA:3-ketoacid coenzyme A transferase 1_ mitochondrial OS=Homo sapiens OX=9606 GN=OXCT1 PE=1 SV=1	5366.86	8158.58	340.62	1.52018	23.9521		9	Q96RT6	CTAGE1	0.0175292	cTAGE family member 2 OS=Homo sapiens OX=9606 GN=CTAGE1 PE=1 SV=2	389.416	1329.88	2284.46	3.41506	0.58214		6	Q8WZ59	TMEM190	0.107858	Transmembrane protein 190 OS=Homo sapiens OX=9606 GN=TMEM190 PE=1 SV=1	203.984
2	Q9Y697	NFS1	0.0595976	Cysteine desulfurase_ mitochondrial OS=Homo sapiens OX=9606 GN=NFS1 PE=1 SV=3	942.944	944.386	721.037	0.998473	1.30776		3	Q99436	PSMB7	0.0877745	Proteasome subunit beta type-7 OS=Homo sapiens OX=9606 GN=PSMB7 PE=1 SV=1	2222.06	1367.66	1018.42	1.62472	2.18187		4	Q15029	EFTUD2	0.0122447	116 kDa U5 small nuclear ribonucleoprotein component OS=Homo sapiens OX=9606 GN=EFTUD2 PE=1 SV=1	5346.91	7301.7	171.241	1.36559	42.6398		9	P49720	PSMB3	0.0323018	Proteasome subunit beta type-3 OS=Homo sapiens OX=9606 GN=PSMB3 PE=1 SV=2	191.79	65.4014	31268.6	0.341005	0.0020916		6	P08238	HSP90AB1	0.108685	Heat shock protein HSP 90-beta OS=Homo sapiens OX=9606 GN=HSP90AB1 PE=1 SV=4	845.889
2	P55072	VCP	0.0611974	Transitional endoplasmic reticulum ATPase OS=Homo sapiens OX=9606 GN=VCP PE=1 SV=4	8205.64	8297.89	1093.81	0.988882	7.50191		3	P61009	SPCS3	0.0884208	Signal peptidase complex subunit 3 OS=Homo sapiens OX=9606 GN=SPCS3 PE=1 SV=1	1913.23	1185.87	676.333	1.61335	2.82882		4	Q3ZCM7	TUBB8	0.0123854	Tubulin beta-8 chain OS=Homo sapiens OX=9606 GN=TUBB8 PE=1 SV=2	758.381	1044.47	36.3705	1.37724	28.7176		9	P24752	ACAT1	0.0339936	Acetyl-CoA acetyltransferase_ mitochondrial OS=Homo sapiens OX=9606 GN=ACAT1 PE=1 SV=1	514.346	762.39	12404.3	1.48225	0.0614619		6	P22061	PCMT1	0.109445	Protein-L-isoaspartate(D-aspartate) O-methyltransferase OS=Homo sapiens OX=9606 GN=PCMT1 PE=1 SV=4	423.548
2	Q8WUD1	RAB2B	0.0634558	Ras-related protein Rab-2B OS=Homo sapiens OX=9606 GN=RAB2B PE=1 SV=1	184.626	184.514	58.6158	1.00061	3.14976		3	Q14568	HSP90AA2P	0.0916464	Heat shock protein HSP 90-alpha A2 OS=Homo sapiens OX=9606 GN=HSP90AA2P PE=1 SV=2	5469.96	1387.53	409.949	3.94224	13.343		4	Q16720	ATP2B3	0.013881	Plasma membrane calcium-transporting ATPase 3 OS=Homo sapiens OX=9606 GN=ATP2B3 PE=1 SV=3	3099.07	3434.82	1830.13	1.10834	1.87681		9	P50502	ST13	0.034391	Hsc70-interacting protein OS=Homo sapiens OX=9606 GN=ST13 PE=1 SV=2	28.6133	29.7427	151.067	1.03947	0.196885		6	Q8TC44	POC1B	0.121296	POC1 centriolar protein homolog B OS=Homo sapiens OX=9606 GN=POC1B PE=1 SV=1	460.255
2	Q96HS1	PGAM5	0.0676265	Serine/threonine-protein phosphatase PGAM5_ mitochondrial OS=Homo sapiens OX=9606 GN=PGAM5 PE=1 SV=2	7512.1	7950.18	259.38	0.944897	28.9618		3	Q53SZ7	PRR30	0.0924905	Proline-rich protein 30 OS=Homo sapiens OX=9606 GN=PRR30 PE=1 SV=1	315.491	142.219	116.493	2.21834	2.70824		4	Q8NBX0	SCCPDH	0.0166061	Saccharopine dehydrogenase-like oxidoreductase OS=Homo sapiens OX=9606 GN=SCCPDH PE=1 SV=1	15643.6	21198.1	2793.94	1.35506	7.58716		9	Q58FF3	HSP90B2P	0.0390924	Putative endoplasmin-like protein OS=Homo sapiens OX=9606 GN=HSP90B2P PE=5 SV=1	1146.07	861.316	14679.3	0.751535	0.0586755		6	Q8IYX7	SAXO1	0.121823	Stabilizer of axonemal microtubules 1 OS=Homo sapiens OX=9606 GN=SAXO1 PE=1 SV=2	681.859
2	P40926	MDH2	0.0681497	Malate dehydrogenase_ mitochondrial OS=Homo sapiens OX=9606 GN=MDH2 PE=1 SV=3	17985.8	18306.4	2646.54	0.982489	6.79597		3	Q9Y4P3	TBL2	0.0946731	Transducin beta-like protein 2 OS=Homo sapiens OX=9606 GN=TBL2 PE=1 SV=1	619.499	346.27	183.446	1.78906	3.37701		4	P06702	S100A9	0.0175889	Protein S100-A9 OS=Homo sapiens OX=9606 GN=S100A9 PE=1 SV=1	672.092	934.703	0	1.39074	#DIV/0!		9	P30044	PRDX5	0.0429435	Peroxiredoxin-5_ mitochondrial OS=Homo sapiens OX=9606 GN=PRDX5 PE=1 SV=4	22.2852	0	1106.92	0	0		6	O75947	ATP5PD	0.128106	ATP synthase subunit d_ mitochondrial OS=Homo sapiens OX=9606 GN=ATP5PD PE=1 SV=3	799.039
2	Q02487	DSC2	0.0747134	Desmocollin-2 OS=Homo sapiens OX=9606 GN=DSC2 PE=1 SV=1	9544.45	9315.96	6480.89	1.02453	1.47271		3	Q969V4	TEKT1	0.103014	Tektin-1 OS=Homo sapiens OX=9606 GN=TEKT1 PE=1 SV=1	2345.79	1411.35	722.378	1.66208	3.24731		4	P10606	COX5B	0.0185903	Cytochrome c oxidase subunit 5B_ mitochondrial OS=Homo sapiens OX=9606 GN=COX5B PE=1 SV=2	4344.54	5375.29	634.824	1.23725	8.46738		9	P35527	KRT9	0.0430169	Keratin_ type I cytoskeletal 9 OS=Homo sapiens OX=9606 GN=KRT9 PE=1 SV=3	1909.04	2487.23	7917.56	1.30287	0.314141		6	P05141	SLC25A5	0.128637	ADP/ATP translocase 2 OS=Homo sapiens OX=9606 GN=SLC25A5 PE=1 SV=7	353.792
2	Q8N0W7	FMR1NB	0.0792455	Fragile X mental retardation 1 neighbor protein OS=Homo sapiens OX=9606 GN=FMR1NB PE=2 SV=1	9141.67	8925.9	5626.37	1.02417	1.62479		3	P38646	HSPA9	0.10603	Stress-70 protein_ mitochondrial OS=Homo sapiens OX=9606 GN=HSPA9 PE=1 SV=2	1467.37	1138.48	971.043	1.28888	1.51112		4	P22732	SLC2A5	0.0261331	Solute carrier family 2_ facilitated glucose transporter member 5 OS=Homo sapiens OX=9606 GN=SLC2A5 PE=1 SV=1	4497.2	6425.41	842.814	1.42876	7.62376		9	P03973	SLPI	0.0451134	Antileukoproteinase OS=Homo sapiens OX=9606 GN=SLPI PE=1 SV=2	181.052	15.7855	2816.94	0.0871878	0.00560378		6	Q8N865	C7orf31	0.139936	Uncharacterized protein C7orf31 OS=Homo sapiens OX=9606 GN=C7orf31 PE=1 SV=3	1296.92
2	Q5SRN2	TSBP1	0.0836391	Testis-expressed basic protein 1 OS=Homo sapiens OX=9606 GN=TSBP1 PE=2 SV=3	14129.7	14142.5	8898.22	0.999092	1.58792		3	Q6PGQ1	DRICH1	0.107267	Aspartate-rich protein 1 OS=Homo sapiens OX=9606 GN=DRICH1 PE=1 SV=1	731.497	446.968	300.225	1.63658	2.4365		4	O75390	CS	0.0294495	Citrate synthase_ mitochondrial OS=Homo sapiens OX=9606 GN=CS PE=1 SV=2	3109.36	4332.54	312.622	1.39339	13.8587		9	Q5T7M4	C1QTNF12	0.0459161	Adipolin OS=Homo sapiens OX=9606 GN=C1QTNF12 PE=1 SV=2	107.061	657.22	670.545	6.13873	0.980129		6	Q504Y0	SLC39A12	0.146351	Zinc transporter ZIP12 OS=Homo sapiens OX=9606 GN=SLC39A12 PE=2 SV=3	1305.91
2	Q5T9G4	ARMC12	0.0906518	Armadillo repeat-containing protein 12 OS=Homo sapiens OX=9606 GN=ARMC12 PE=1 SV=1	3468.43	3819.19	771.138	0.90816	4.49781		3	P31949	S100A11	0.124811	Protein S100-A11 OS=Homo sapiens OX=9606 GN=S100A11 PE=1 SV=2	3759.38	2346.15	2162.66	1.60236	1.73831		4	P10644	PRKAR1A	0.0305551	cAMP-dependent protein kinase type I-alpha regulatory subunit OS=Homo sapiens OX=9606 GN=PRKAR1A PE=1 SV=1	2377.97	2936.1	106.406	1.23471	27.5933		9	O14556	GAPDHS	0.0622976	Glyceraldehyde-3-phosphate dehydrogenase_ testis-specific OS=Homo sapiens OX=9606 GN=GAPDHS PE=1 SV=2	198972	267926	313927	1.34655	0.853467		6	Q9NP58	ABCB6	0.156982	ATP-binding cassette sub-family B member 6 OS=Homo sapiens OX=9606 GN=ABCB6 PE=1 SV=1	2079.07
2	P36873	PPP1CC	0.100903	Serine/threonine-protein phosphatase PP1-gamma catalytic subunit OS=Homo sapiens OX=9606 GN=PPP1CC PE=1 SV=1	1675.54	1491.24	540.631	1.12359	3.09924		3	Q9BUF5	TUBB6	0.138003	Tubulin beta-6 chain OS=Homo sapiens OX=9606 GN=TUBB6 PE=1 SV=1	580.199	453.63	425.479	1.27901	1.36364		4	Q8NEG4	FAM83F	0.031308	Protein FAM83F OS=Homo sapiens OX=9606 GN=FAM83F PE=1 SV=1	85121.6	104022	4426.57	1.22204	23.4995		9	P09544	WNT2	0.0706375	Protein Wnt-2 OS=Homo sapiens OX=9606 GN=WNT2 PE=2 SV=1	72.2935	320.298	147551	4.43053	0.00217076		6	P42766	RPL35	0.158685	60S ribosomal protein L35 OS=Homo sapiens OX=9606 GN=RPL35 PE=1 SV=2	2126.7
2	Q14093	CYLC2	0.112968	Cylicin-2 OS=Homo sapiens OX=9606 GN=CYLC2 PE=2 SV=1	2588.85	2571.34	881.784	1.00681	2.93593		3	P14854	COX6B1	0.14048	Cytochrome c oxidase subunit 6B1 OS=Homo sapiens OX=9606 GN=COX6B1 PE=1 SV=2	1208.76	851.487	568.702	1.41958	2.12546		4	Q9H4B7	TUBB1	0.0410523	Tubulin beta-1 chain OS=Homo sapiens OX=9606 GN=TUBB1 PE=1 SV=1	4736.05	6220.88	693.253	1.31352	8.97347		9	Q8WW14	C10orf82	0.0738135	Uncharacterized protein C10orf82 OS=Homo sapiens OX=9606 GN=C10orf82 PE=1 SV=3	19.5214	11.2177	188.394	0.574634	0.0595437		6	A5D8V7	ODAD3	0.159897	Outer dynein arm-docking complex subunit 3 OS=Homo sapiens OX=9606 GN=ODAD3 PE=1 SV=1	196.579
2	Q5JX71	FAM209A	0.114175	Protein FAM209A OS=Homo sapiens OX=9606 GN=FAM209A PE=1 SV=1	16715.8	16933.5	13881.3	0.987141	1.2042		3	Q9P0L0	VAPA	0.150558	Vesicle-associated membrane protein-associated protein A OS=Homo sapiens OX=9606 GN=VAPA PE=1 SV=3	5110.33	3232.31	2982	1.58102	1.71373		4	Q96KX0	LYZL4	0.042293	Lysozyme-like protein 4 OS=Homo sapiens OX=9606 GN=LYZL4 PE=2 SV=1	4403.3	5681.7	253.104	1.29033	22.4481		9	P54652	HSPA2	0.0765455	Heat shock-related 70 kDa protein 2 OS=Homo sapiens OX=9606 GN=HSPA2 PE=1 SV=1	13411	16941.9	21075.3	1.26329	0.803875		6	Q9Y4L1	HYOU1	0.164654	Hypoxia up-regulated protein 1 OS=Homo sapiens OX=9606 GN=HYOU1 PE=1 SV=1	404.561
2	P78412	IRX6	0.115484	Iroquois-class homeodomain protein IRX-6 OS=Homo sapiens OX=9606 GN=IRX6 PE=1 SV=3	6378.87	6192.08	4208.46	1.03017	1.51573		3	P22695	UQCRC2	0.151941	Cytochrome b-c1 complex subunit 2_ mitochondrial OS=Homo sapiens OX=9606 GN=UQCRC2 PE=1 SV=3	2007.57	1693.5	1527.19	1.18546	1.31455		4	P09104	ENO2	0.0538784	Gamma-enolase OS=Homo sapiens OX=9606 GN=ENO2 PE=1 SV=3	6341.04	8165.05	2930.14	1.28765	2.78657		9	P34931	HSPA1L	0.0823953	Heat shock 70 kDa protein 1-like OS=Homo sapiens OX=9606 GN=HSPA1L PE=1 SV=2	14806.1	18753.6	41163.1	1.26662	0.455592		6	P03303	PRKACB	0.165791	Genome polyprotein OS=Human rhinovirus 14 OX=12131 PE=1 SV=3	39.407
2	P27797	CALR	0.120524	Calreticulin OS=Homo sapiens OX=9606 GN=CALR PE=1 SV=1	7546.97	6742.85	2674.78	1.11926	2.82153		3	Q7Z4H3	HDDC2	0.154327	5'-deoxynucleotidase HDDC2 OS=Homo sapiens OX=9606 GN=HDDC2 PE=1 SV=1	446.62	219.77	143.226	2.03222	3.11828		4	Q9H0C2	SLC25A31	0.0796903	ADP/ATP translocase 4 OS=Homo sapiens OX=9606 GN=SLC25A31 PE=1 SV=1	9297.02	10357.6	5876.96	1.11408	1.76241		9	P35613	BSG	0.0855358	Basigin OS=Homo sapiens OX=9606 GN=BSG PE=1 SV=2	35.7999	6.84447	487.062	0.191187	0.0140526		6	P16401	H1-5	0.174362	Histone H1.5 OS=Homo sapiens OX=9606 GN=H1-5 PE=1 SV=3	2433.47
2	Q03936	ZNF92	0.132796	Zinc finger protein 92 OS=Homo sapiens OX=9606 GN=ZNF92 PE=1 SV=2	1952.22	1721.37	191.125	1.13411	10.2144		3	Q01813	PFKP	0.171778	ATP-dependent 6-phosphofructokinase_ platelet type OS=Homo sapiens OX=9606 GN=PFKP PE=1 SV=2	1498.58	999.233	924.957	1.49973	1.62016		4	P10809	HSPD1	0.108279	60 kDa heat shock protein_ mitochondrial OS=Homo sapiens OX=9606 GN=HSPD1 PE=1 SV=2	9682.21	13092.2	1512.46	1.35219	8.65625		9	Q9Y6C9	MTCH2	0.0919988	Mitochondrial carrier homolog 2 OS=Homo sapiens OX=9606 GN=MTCH2 PE=1 SV=1	13769	17759.5	18527.9	1.28982	0.958523		6	P80723	BASP1	0.178824	Brain acid soluble protein 1 OS=Homo sapiens OX=9606 GN=BASP1 PE=1 SV=2	242.297
2	P04179	SOD2	0.151073	Superoxide dismutase [Mn]_ mitochondrial OS=Homo sapiens OX=9606 GN=SOD2 PE=1 SV=3	1504.04	1500.2	1464.07	1.00256	1.02731		3	Q92597	NDRG1	0.185469	Protein NDRG1 OS=Homo sapiens OX=9606 GN=NDRG1 PE=1 SV=1	800.777	178.576	78.497	4.48423	10.2014		4	P12821	ACE	0.109953	Angiotensin-converting enzyme OS=Homo sapiens OX=9606 GN=ACE PE=1 SV=1	3985.62	4293.99	3247.09	1.07737	1.32241		9	P54107	CRISP1	0.105994	Cysteine-rich secretory protein 1 OS=Homo sapiens OX=9606 GN=CRISP1 PE=1 SV=1	518.684	648.987	1871.66	1.25122	0.346744		6	Q5JUK2	SOHLH1	0.180597	Spermatogenesis- and oogenesis-specific basic helix-loop-helix-containing protein 1 OS=Homo sapiens OX=9606 GN=SOHLH1 PE=1 SV=4	1060.24
2	A0A1B0GUW6	SPEM3	0.151534	Uncharacterized protein SPEM3 OS=Homo sapiens OX=9606 GN=SPEM3 PE=3 SV=1	3871.59	3995.69	1009.06	0.968941	3.83682		3	Q9BY14	TEX101	0.193591	Testis-expressed protein 101 OS=Homo sapiens OX=9606 GN=TEX101 PE=1 SV=2	4095.36	2346.02	1238.54	1.74566	3.30661		4	P18754	RCC1	0.112476	Regulator of chromosome condensation OS=Homo sapiens OX=9606 GN=RCC1 PE=1 SV=1	5148.66	7012.85	774.362	1.36207	9.0563		9	P46779	RPL28	0.112317	60S ribosomal protein L28 OS=Homo sapiens OX=9606 GN=RPL28 PE=1 SV=3	1770.22	1810.73	1889.22	1.02289	0.958453		6	P49189	ALDH9A1	0.183367	4-trimethylaminobutyraldehyde dehydrogenase OS=Homo sapiens OX=9606 GN=ALDH9A1 PE=1 SV=3	2005.76
2	P78371	CCT2	0.161209	T-complex protein 1 subunit beta OS=Homo sapiens OX=9606 GN=CCT2 PE=1 SV=4	9973.69	8487.21	1066.87	1.17514	9.34859		3	Q9H061	TMEM126A	0.199055	Transmembrane protein 126A OS=Homo sapiens OX=9606 GN=TMEM126A PE=1 SV=1	522.654	214.777	118.621	2.43348	4.40608		4	Q6J272	FAM166A	0.114375	Protein FAM166A OS=Homo sapiens OX=9606 GN=FAM166A PE=1 SV=1	2680.93	2951.13	1572.68	1.10078	1.87649		9	Q9BYC2	OXCT2	0.112373	Succinyl-CoA:3-ketoacid coenzyme A transferase 2_ mitochondrial OS=Homo sapiens OX=9606 GN=OXCT2 PE=2 SV=2	0	0	49.6297	#DIV/0!	0		6	Q16777	H2AC20	0.18521	Histone H2A type 2-C OS=Homo sapiens OX=9606 GN=H2AC20 PE=1 SV=4	2010.76
2	P28074	PSMB5	0.197918	Proteasome subunit beta type-5 OS=Homo sapiens OX=9606 GN=PSMB5 PE=1 SV=3	3929.31	3771.29	2283.74	1.0419	1.72056		3	Q9BYZ2	LDHAL6B	0.210822	L-lactate dehydrogenase A-like 6B OS=Homo sapiens OX=9606 GN=LDHAL6B PE=1 SV=3	2002.5	1182.81	772.97	1.693	2.59066		4	Q6ZU69	FAM205A	0.118917	Protein FAM205A OS=Homo sapiens OX=9606 GN=FAM205A PE=2 SV=4	4361.44	4930.16	821.029	1.1304	6.00485		9	P46439	GSTM5	0.113133	Glutathione S-transferase Mu 5 OS=Homo sapiens OX=9606 GN=GSTM5 PE=1 SV=3	403.473	252.349	2206.21	0.625442	0.114381		6	P49368	CCT3	0.191236	T-complex protein 1 subunit gamma OS=Homo sapiens OX=9606 GN=CCT3 PE=1 SV=4	1097.68
2	P01210	PENK	0.219955	Proenkephalin-A OS=Homo sapiens OX=9606 GN=PENK PE=1 SV=1	4165.43	3975.46	2054.06	1.04778	2.0279		3	P25788	PSMA3	0.221358	Proteasome subunit alpha type-3 OS=Homo sapiens OX=9606 GN=PSMA3 PE=1 SV=2	2993.73	959.916	467.608	3.11874	6.40222		4	P55084	HADHB	0.122086	Trifunctional enzyme subunit beta_ mitochondrial OS=Homo sapiens OX=9606 GN=HADHB PE=1 SV=3	3989.62	5419.51	659.185	1.3584	8.22154		9	Q14409	GK3P	0.135389	Glycerol kinase 3 OS=Homo sapiens OX=9606 GN=GK3P PE=2 SV=2	603.214	632.615	653.617	1.04874	0.967867		6	Q00059	TFAM	0.19144	Transcription factor A_ mitochondrial OS=Homo sapiens OX=9606 GN=TFAM PE=1 SV=1	490.277
2	Q8N1F7	NUP93	0.224496	Nuclear pore complex protein Nup93 OS=Homo sapiens OX=9606 GN=NUP93 PE=1 SV=2	884.886	850.14	456.273	1.04087	1.93938		3	P50990	CCT8	0.231918	T-complex protein 1 subunit theta OS=Homo sapiens OX=9606 GN=CCT8 PE=1 SV=4	1459.67	757.23	651.792	1.92764	2.23947		4	Q8NCR6	SMRP1	0.142178	Spermatid-specific manchette-related protein 1 OS=Homo sapiens OX=9606 GN=SMRP1 PE=1 SV=2	6768.25	7505.33	2665.46	1.1089	2.81578		9	A6NFH5	FABP12	0.139738	Fatty acid-binding protein 12 OS=Homo sapiens OX=9606 GN=FABP12 PE=2 SV=2	272.561	338.104	526.517	1.24047	0.642152		6	Q92526	CCT6B	0.196275	T-complex protein 1 subunit zeta-2 OS=Homo sapiens OX=9606 GN=CCT6B PE=1 SV=5	478.71
2	Q13939	CCIN	0.262698	Calicin OS=Homo sapiens OX=9606 GN=CCIN PE=1 SV=3	20976.4	21844.1	13127.7	0.960275	1.59787		3	Q08722	CD47	0.246987	Leukocyte surface antigen CD47 OS=Homo sapiens OX=9606 GN=CD47 PE=1 SV=1	2194.27	1061.41	563.295	2.06733	3.89542		4	Q8TC56	GARIN3	0.173043	Protein FAM71B OS=Homo sapiens OX=9606 GN=FAM71B PE=1 SV=2	11069.9	12911	2521.28	1.16631	5.1208		9	P55064	AQP5	0.155353	Aquaporin-5 OS=Homo sapiens OX=9606 GN=AQP5 PE=1 SV=1	110.018	88.8401	2767.06	0.807508	0.0321063		6	P13861	PRKAR2A	0.198125	cAMP-dependent protein kinase type II-alpha regulatory subunit OS=Homo sapiens OX=9606 GN=PRKAR2A PE=1 SV=2	4428.93
2	O75324	SNN	0.275811	Stannin OS=Homo sapiens OX=9606 GN=SNN PE=1 SV=1	8636.36	8085.13	1032.47	1.06818	8.36473		3	P27824	CANX	0.249972	Calnexin OS=Homo sapiens OX=9606 GN=CANX PE=1 SV=2	1173.49	551.828	268.105	2.12656	4.37698		4	P25705	ATP5F1A	0.173693	ATP synthase subunit alpha_ mitochondrial OS=Homo sapiens OX=9606 GN=ATP5F1A PE=1 SV=1	19350.6	24313.7	7595.34	1.25648	3.20113		9	Q2T9L4	INSYN1	0.167707	Inhibitory synaptic factor 1 OS=Homo sapiens OX=9606 GN=INSYN1 PE=1 SV=1	685.741	1104.03	1032.75	1.60998	1.06902		6	Q96PF2	TSSK2	0.247368	Testis-specific serine/threonine-protein kinase 2 OS=Homo sapiens OX=9606 GN=TSSK2 PE=1 SV=2	443.208
2	Q9BZW7	TSGA10	0.277055	Testis-specific gene 10 protein OS=Homo sapiens OX=9606 GN=TSGA10 PE=1 SV=1	15848.5	15528.2	3005.04	1.02062	5.27398		3	P13987	CD59	0.255127	CD59 glycoprotein OS=Homo sapiens OX=9606 GN=CD59 PE=1 SV=1	5664.03	3953.2	3238.75	1.43277	1.74883		4	P0DP23	CALM1	0.184307	Calmodulin-1 OS=Homo sapiens OX=9606 GN=CALM1 PE=1 SV=1	8955.75	11002.4	2938.58	1.22853	3.74412		9	Q9Y265	RUVBL1	0.170378	RuvB-like 1 OS=Homo sapiens OX=9606 GN=RUVBL1 PE=1 SV=1	8444.86	8792.03	9084.41	1.04111	0.967815		6	P35908	KRT2	0.277776	Keratin_ type II cytoskeletal 2 epidermal OS=Homo sapiens OX=9606 GN=KRT2 PE=1 SV=2	1898.36
2	P84243	H3-3A	0.349128	Histone H3.3 OS=Homo sapiens OX=9606 GN=H3-3A PE=1 SV=2	1480.3	1398.66	523.387	1.05837	2.82831		3	Q02383	SEMG2	0.256196	Semenogelin-2 OS=Homo sapiens OX=9606 GN=SEMG2 PE=1 SV=1	96956.5	45399.9	18835.4	2.13561	5.14758		4	P68133	ACTA1	0.190917	Actin_ alpha skeletal muscle OS=Homo sapiens OX=9606 GN=ACTA1 PE=1 SV=1	21062.2	26747.8	2421.07	1.26994	11.0479		9	A1A519	FAM170A	0.175894	Protein FAM170A OS=Homo sapiens OX=9606 GN=FAM170A PE=2 SV=1	102.945	227.793	2880.16	2.21276	0.0790906		6	Q9HAT2	SIAE	0.291702	Sialate O-acetylesterase OS=Homo sapiens OX=9606 GN=SIAE PE=1 SV=1	2376.72
2	Q16695	H3-4	0.350338	Histone H3.1t OS=Homo sapiens OX=9606 GN=H3-4 PE=1 SV=3	35694.7	33726	12620.5	1.05837	2.82831		3	P25787	PSMA2	0.259825	Proteasome subunit alpha type-2 OS=Homo sapiens OX=9606 GN=PSMA2 PE=1 SV=2	3130.35	2039.6	1466.46	1.53479	2.13464		4	Q86XJ1	GAS2L3	0.228624	GAS2-like protein 3 OS=Homo sapiens OX=9606 GN=GAS2L3 PE=1 SV=1	154.658	213.305	36.4101	1.37921	5.85841		9	P49901	SMCP	0.181248	Sperm mitochondrial-associated cysteine-rich protein OS=Homo sapiens OX=9606 GN=SMCP PE=1 SV=2	34.9764	45.9326	3273.31	1.31325	0.0140325		6	Q86SG4	HMGN2P46	0.29266	Putative Dresden prostate carcinoma protein 2 OS=Homo sapiens OX=9606 GN=HMGN2P46 PE=5 SV=1	156.58
2	Q13011	ECH1	0.361845	Delta(3_5)-Delta(2_4)-dienoyl-CoA isomerase_ mitochondrial OS=Homo sapiens OX=9606 GN=ECH1 PE=1 SV=2	5280.42	5339.08	3045.92	0.989012	1.73361		3	P26373	RPL13	0.260378	60S ribosomal protein L13 OS=Homo sapiens OX=9606 GN=RPL13 PE=1 SV=4	1041.84	388.552	201.098	2.68133	5.18074		4	Q5JX69	FAM209B	0.244508	Protein FAM209B OS=Homo sapiens OX=9606 GN=FAM209B PE=2 SV=1	7292.22	9078	2357.39	1.24489	3.85088		9	P31321	PRKAR1B	0.183543	cAMP-dependent protein kinase type I-beta regulatory subunit OS=Homo sapiens OX=9606 GN=PRKAR1B PE=1 SV=4	5.29981	0	410.757	0	0		6	Q9HDC9	APMAP	0.301379	Adipocyte plasma membrane-associated protein OS=Homo sapiens OX=9606 GN=APMAP PE=1 SV=2	149.833
2	Q8IYS8	BOD1L2	0.397677	Biorientation of chromosomes in cell division protein 1-like 2 OS=Homo sapiens OX=9606 GN=BOD1L2 PE=1 SV=2	1270.82	1300.29	658.429	0.977339	1.93008		3	P24539	ATP5PB	0.271265	ATP synthase F(0) complex subunit B1_ mitochondrial OS=Homo sapiens OX=9606 GN=ATP5PB PE=1 SV=2	2372.1	1645.73	1404.62	1.44137	1.68878		4	Q12931	TRAP1	0.273519	Heat shock protein 75 kDa_ mitochondrial OS=Homo sapiens OX=9606 GN=TRAP1 PE=1 SV=3	7687.34	9072.22	4869.07	1.18015	1.86324		9	P51854	TKTL1	0.191166	Transketolase-like protein 1 OS=Homo sapiens OX=9606 GN=TKTL1 PE=1 SV=2	493.289	263.73	3697.82	0.534635	0.0713203		6	Q8IZ96	CMTM1	0.317395	CKLF-like MARVEL transmembrane domain-containing protein 1 OS=Homo sapiens OX=9606 GN=CMTM1 PE=2 SV=1	1106.46
2	A6NNF4	ZNF726	0.579139	Zinc finger protein 726 OS=Homo sapiens OX=9606 GN=ZNF726 PE=1 SV=5	148.061	147.114	108.872	1.00643	1.35995		3	P29218	IMPA1	0.286014	Inositol monophosphatase 1 OS=Homo sapiens OX=9606 GN=IMPA1 PE=1 SV=1	617.953	278.024	191.27	2.22266	3.23079		4	Q5JR59	MTUS2	0.278645	Microtubule-associated tumor suppressor candidate 2 OS=Homo sapiens OX=9606 GN=MTUS2 PE=1 SV=3	78746.2	85878.7	39746	1.09058	2.16069		9	P20155	SPINK2	0.193006	Serine protease inhibitor Kazal-type 2 OS=Homo sapiens OX=9606 GN=SPINK2 PE=1 SV=2	433.087	809.329	1254.76	1.86874	0.645006		6	Q7RTP6	MICAL3	0.350772	[F-actin]-monooxygenase MICAL3 OS=Homo sapiens OX=9606 GN=MICAL3 PE=1 SV=2	1005.11
2	Q8NEB7	ACRBP	0.644397	Acrosin-binding protein OS=Homo sapiens OX=9606 GN=ACRBP PE=2 SV=1	24335.6	23359	9288.69	1.04181	2.61992		3	P52209	PGD	0.291018	6-phosphogluconate dehydrogenase_ decarboxylating OS=Homo sapiens OX=9606 GN=PGD PE=1 SV=3	14911.2	5892.47	4185.31	2.53055	3.56274		4	Q9Y230	RUVBL2	0.311625	RuvB-like 2 OS=Homo sapiens OX=9606 GN=RUVBL2 PE=1 SV=3	6318.6	7406.43	2646.59	1.17216	2.79848		9	Q8N0Z3	SPICE1	0.198723	Spindle and centriole-associated protein 1 OS=Homo sapiens OX=9606 GN=SPICE1 PE=1 SV=1	454.936	376.371	2617.06	0.827305	0.143814		6	Q8N9V2	TRIML1	0.352185	Probable E3 ubiquitin-protein ligase TRIML1 OS=Homo sapiens OX=9606 GN=TRIML1 PE=2 SV=1	147.932
											3	P25686	DNAJB2	0.292144	DnaJ homolog subfamily B member 2 OS=Homo sapiens OX=9606 GN=DNAJB2 PE=1 SV=3	4324.34	2344.94	1222.65	1.84411	3.53687		4	Q99075	HBEGF	0.330634	Proheparin-binding EGF-like growth factor OS=Homo sapiens OX=9606 GN=HBEGF PE=1 SV=1	7391.88	10651.7	390.366	1.441	27.2865		9	Q16854	DGUOK	0.20594	Deoxyguanosine kinase_ mitochondrial OS=Homo sapiens OX=9606 GN=DGUOK PE=1 SV=2	37.3577	6.181	654.926	0.165454	0.00943771		6	O14645	DNALI1	0.36533	Axonemal dynein light intermediate polypeptide 1 OS=Homo sapiens OX=9606 GN=DNALI1 PE=1 SV=2	1186.92
											3	Q8WY21	SORCS1	0.294916	VPS10 domain-containing receptor SorCS1 OS=Homo sapiens OX=9606 GN=SORCS1 PE=1 SV=3	13470.9	6771.22	4301.01	1.98943	3.13203		4	P00403	MT-CO2	0.337652	Cytochrome c oxidase subunit 2 OS=Homo sapiens OX=9606 GN=MT-CO2 PE=1 SV=1	15845.9	21810.2	5667.56	1.37639	3.84825		9	Q6PGP7	TTC37	0.210939	Tetratricopeptide repeat protein 37 OS=Homo sapiens OX=9606 GN=TTC37 PE=1 SV=1	71.8005	129.839	425.681	1.80833	0.305015		6	O94905	ERLIN2	0.36839	Erlin-2 OS=Homo sapiens OX=9606 GN=ERLIN2 PE=1 SV=1	1800.21
											3	Q9P2R7	SUCLA2	0.29664	Succinate--CoA ligase [ADP-forming] subunit beta_ mitochondrial OS=Homo sapiens OX=9606 GN=SUCLA2 PE=1 SV=3	1092.04	471.074	311.743	2.3182	3.50302		4	Q9NQX6	ZNF331	0.38581	Zinc finger protein 331 OS=Homo sapiens OX=9606 GN=ZNF331 PE=1 SV=1	2027.68	2211.93	1440.24	1.09087	1.53581		9	P35232	PHB1	0.211203	Prohibitin 1 OS=Homo sapiens OX=9606 GN=PHB1 PE=1 SV=1	3310.05	3849.24	3888.47	1.16289	0.989911		6	Q9UIF3	TEKT2	0.373593	Tektin-2 OS=Homo sapiens OX=9606 GN=TEKT2 PE=1 SV=1	3580.56
											3	P00338	LDHA	0.342136	L-lactate dehydrogenase A chain OS=Homo sapiens OX=9606 GN=LDHA PE=1 SV=2	5395.73	4698.59	4482	1.14837	1.20387		4	B4DX44	ZNF736	0.441237	Zinc finger protein 736 OS=Homo sapiens OX=9606 GN=ZNF736 PE=2 SV=2	8050.29	8965.64	5302.17	1.1137	1.69094		9	Q96JN2	CCDC136	0.218934	Coiled-coil domain-containing protein 136 OS=Homo sapiens OX=9606 GN=CCDC136 PE=1 SV=3	1788.95	2222.25	3964.84	1.24221	0.56049		6	O75334	PPFIA2	0.377546	Liprin-alpha-2 OS=Homo sapiens OX=9606 GN=PPFIA2 PE=1 SV=2	236.555
											3	P28161	GSTM2	0.349369	Glutathione S-transferase Mu 2 OS=Homo sapiens OX=9606 GN=GSTM2 PE=1 SV=2	744.476	293.238	120.502	2.53881	6.17812		4	Q8IWF9	CCDC83	0.461273	Coiled-coil domain-containing protein 83 OS=Homo sapiens OX=9606 GN=CCDC83 PE=1 SV=2	4167.67	5194.74	1022.05	1.24644	5.08269		9	P0C7P4	UQCRFS1P1	0.21921	Putative cytochrome b-c1 complex subunit Rieske-like protein 1 OS=Homo sapiens OX=9606 GN=UQCRFS1P1 PE=5 SV=1	12.5059	70.6094	96.8784	5.64611	0.728846		6	P28072	PSMB6	0.378746	Proteasome subunit beta type-6 OS=Homo sapiens OX=9606 GN=PSMB6 PE=1 SV=4	2947.28
											3	Q58FF7	HSP90AB3P	0.350722	Putative heat shock protein HSP 90-beta-3 OS=Homo sapiens OX=9606 GN=HSP90AB3P PE=5 SV=1	944.924	645.877	396.338	1.46301	2.38414		4	P13645	KRT10	0.465843	Keratin_ type I cytoskeletal 10 OS=Homo sapiens OX=9606 GN=KRT10 PE=1 SV=6	16674.7	20170.1	8292.04	1.20962	2.43246		9	Q96C74	ROPN1L	0.23912	Ropporin-1-like protein OS=Homo sapiens OX=9606 GN=ROPN1L PE=1 SV=2	4.88868	0	380.042	0	0		6	Q14CN4	KRT72	0.392954	Keratin_ type II cytoskeletal 72 OS=Homo sapiens OX=9606 GN=KRT72 PE=1 SV=2	573.778
											3	O43837	IDH3B	0.406397	Isocitrate dehydrogenase [NAD] subunit beta_ mitochondrial OS=Homo sapiens OX=9606 GN=IDH3B PE=1 SV=2	612.07	418.215	264.228	1.46353	2.31645		4	P21266	GSTM3	0.586775	Glutathione S-transferase Mu 3 OS=Homo sapiens OX=9606 GN=GSTM3 PE=1 SV=3	34270	39782.6	22414.1	1.16086	1.77489		9	Q14393	GAS6	0.247014	Growth arrest-specific protein 6 OS=Homo sapiens OX=9606 GN=GAS6 PE=1 SV=3	1550.71	2263.53	11238.8	1.45968	0.201402		6	P62753	RPS6	0.399005	40S ribosomal protein S6 OS=Homo sapiens OX=9606 GN=RPS6 PE=1 SV=1	1419.31
											3	P49721	PSMB2	0.407266	Proteasome subunit beta type-2 OS=Homo sapiens OX=9606 GN=PSMB2 PE=1 SV=1	1838.02	983.666	429.586	1.86854	4.27859													9	P17174	GOT1	0.254113	Aspartate aminotransferase_ cytoplasmic OS=Homo sapiens OX=9606 GN=GOT1 PE=1 SV=3	365.785	611.362	1065.79	1.67137	0.573626		6	Q92523	CPT1B	0.413139	Carnitine O-palmitoyltransferase 1_ muscle isoform OS=Homo sapiens OX=9606 GN=CPT1B PE=1 SV=2	662.123
											3	P49411	TUFM	0.407737	Elongation factor Tu_ mitochondrial OS=Homo sapiens OX=9606 GN=TUFM PE=1 SV=2	645.868	354.037	237.822	1.8243	2.71577													9	P12035	KRT3	0.258697	Keratin_ type II cytoskeletal 3 OS=Homo sapiens OX=9606 GN=KRT3 PE=1 SV=3	52.4649	97.7682	251.904	1.8635	0.388117		6	Q8TC21	ZNF596	0.41477	Zinc finger protein 596 OS=Homo sapiens OX=9606 GN=ZNF596 PE=1 SV=2	18581
											3	P09669	COX6C	0.480765	Cytochrome c oxidase subunit 6C OS=Homo sapiens OX=9606 GN=COX6C PE=1 SV=2	355.147	233.795	157.551	1.51905	2.25418													9	Q8IWS0	PHF6	0.271865	PHD finger protein 6 OS=Homo sapiens OX=9606 GN=PHF6 PE=1 SV=1	157.521	189.842	502.548	1.20519	0.37776		6	Q96D96	HVCN1	0.420836	Voltage-gated hydrogen channel 1 OS=Homo sapiens OX=9606 GN=HVCN1 PE=1 SV=1	1091.35
											3	P28070	PSMB4	0.74189	Proteasome subunit beta type-4 OS=Homo sapiens OX=9606 GN=PSMB4 PE=1 SV=4	1957.68	1303.33	919.148	1.50206	2.12988													9	Q5JRM2	CXorf66	0.281026	Uncharacterized protein CXorf66 OS=Homo sapiens OX=9606 GN=CXorf66 PE=1 SV=1	1632.09	1706.33	2748.88	1.04549	0.620735		6	P56381	ATP5F1E	0.441392	ATP synthase subunit epsilon_ mitochondrial OS=Homo sapiens OX=9606 GN=ATP5F1E PE=1 SV=2	510.726
											3	P14314	PRKCSH	0.918534	Glucosidase 2 subunit beta OS=Homo sapiens OX=9606 GN=PRKCSH PE=1 SV=2	412.893	336.525	302.394	1.22693	1.36541													9	Q8WW32	HMGB4	0.285938	High mobility group protein B4 OS=Homo sapiens OX=9606 GN=HMGB4 PE=1 SV=2	0	0	411.643	#DIV/0!	0		6	P31946	YWHAB	0.444489	14-3-3 protein beta/alpha OS=Homo sapiens OX=9606 GN=YWHAB PE=1 SV=3	288.343
																																	9	Q9NVV0	TMEM38B	0.314871	Trimeric intracellular cation channel type B OS=Homo sapiens OX=9606 GN=TMEM38B PE=1 SV=1	30.8882	89.4536	112.3	2.89604	0.796559		6	Q9UJZ1	STOML2	0.451803	Stomatin-like protein 2_ mitochondrial OS=Homo sapiens OX=9606 GN=STOML2 PE=1 SV=1	435.072
																																	9	Q96FJ2	DYNLL2	0.355742	Dynein light chain 2_ cytoplasmic OS=Homo sapiens OX=9606 GN=DYNLL2 PE=1 SV=1	8995.82	17333.3	24672.6	1.92682	0.702535		6	P08670	VIM	0.453402	Vimentin OS=Homo sapiens OX=9606 GN=VIM PE=1 SV=4	653.221
																																	9	Q86UP6	CUZD1	0.361885	CUB and zona pellucida-like domain-containing protein 1 OS=Homo sapiens OX=9606 GN=CUZD1 PE=2 SV=1	41.8718	12.8316	11048.3	0.306449	0.00116141		6	P23284	PPIB	0.45824	Peptidyl-prolyl cis-trans isomerase B OS=Homo sapiens OX=9606 GN=PPIB PE=1 SV=2	3483.87
																																	9	Q8NEA5	C19orf18	0.371885	Uncharacterized protein C19orf18 OS=Homo sapiens OX=9606 GN=C19orf18 PE=1 SV=1	351.071	358.988	1215.53	1.02255	0.295335		6	P29803	PDHA2	0.466247	Pyruvate dehydrogenase E1 component subunit alpha_ testis-specific form_ mitochondrial OS=Homo sapiens OX=9606 GN=PDHA2 PE=1 SV=1	1887.58
																																	9	A6NMS7	LRRC37A	0.384524	Leucine-rich repeat-containing protein 37A OS=Homo sapiens OX=9606 GN=LRRC37A PE=2 SV=3	473.885	1014.28	2771.23	2.14034	0.366002		6	P62140	PPP1CB	0.52309	Serine/threonine-protein phosphatase PP1-beta catalytic subunit OS=Homo sapiens OX=9606 GN=PPP1CB PE=1 SV=3	516.928
																																	9	Q8IZ16	SPACDR	0.387611	Sperm acrosome developmental regulator	9064.06	9169.14	11446.5	1.01159	0.801042		6	Q00325	SLC25A3	0.524949	Phosphate carrier protein_ mitochondrial OS=Homo sapiens OX=9606 GN=SLC25A3 PE=1 SV=2	3980.52
																																	9	P06858	LPL	0.394051	Lipoprotein lipase OS=Homo sapiens OX=9606 GN=LPL PE=1 SV=1	207.895	283.351	877.762	1.36295	0.322811		6	P48643	CCT5	0.613195	T-complex protein 1 subunit epsilon OS=Homo sapiens OX=9606 GN=CCT5 PE=1 SV=1	5189.71
																																	9	Q5VU65	NUP210L	0.40714	Nuclear pore membrane glycoprotein 210-like OS=Homo sapiens OX=9606 GN=NUP210L PE=2 SV=1	4528.68	9174.03	19088.2	2.02576	0.480613		6	P09622	DLD	0.619674	Dihydrolipoyl dehydrogenase_ mitochondrial OS=Homo sapiens OX=9606 GN=DLD PE=1 SV=2	16944.2
																																	9	Q9NZ53	PODXL2	0.411252	Podocalyxin-like protein 2 OS=Homo sapiens OX=9606 GN=PODXL2 PE=1 SV=1	5681.56	9135.88	19425.5	1.60799	0.470304		6	Q9UL16	CFAP45	0.620687	Cilia- and flagella-associated protein 45 OS=Homo sapiens OX=9606 GN=CFAP45 PE=1 SV=2	127.393
																																	9	P07900	HSP90AA1	0.421998	Heat shock protein HSP 90-alpha OS=Homo sapiens OX=9606 GN=HSP90AA1 PE=1 SV=5	11282.5	12746.5	13214.5	1.12976	0.964582		6	Q8N4E7	FTMT	0.64646	Ferritin_ mitochondrial OS=Homo sapiens OX=9606 GN=FTMT PE=1 SV=1	1411.85
																																	9	Q9H9E3	COG4	0.455173	Conserved oligomeric Golgi complex subunit 4 OS=Homo sapiens OX=9606 GN=COG4 PE=1 SV=3	177.454	291.973	1287.25	1.64535	0.226819		6	Q9NPJ3	ACOT13	0.655556	Acyl-coenzyme A thioesterase 13 OS=Homo sapiens OX=9606 GN=ACOT13 PE=1 SV=1	1010.78
																																	9	Q5T871	LELP1	0.470342	Late cornified envelope-like proline-rich protein 1 OS=Homo sapiens OX=9606 GN=LELP1 PE=1 SV=1	884.823	1303.53	5581.18	1.47321	0.233558		6	Q9H6A0	DENND2D	0.670916	DENN domain-containing protein 2D OS=Homo sapiens OX=9606 GN=DENND2D PE=1 SV=2	1655.04
																																	9	Q9Y581	INSL6	0.473548	Insulin-like peptide INSL6 OS=Homo sapiens OX=9606 GN=INSL6 PE=2 SV=2	63.3218	125.72	381.902	1.98542	0.329194		6	Q9NPD7	NRN1	0.685917	Neuritin OS=Homo sapiens OX=9606 GN=NRN1 PE=2 SV=1	656.782
																																	9	Q02218	OGDH	0.501476	2-oxoglutarate dehydrogenase_ mitochondrial OS=Homo sapiens OX=9606 GN=OGDH PE=1 SV=3	3367.97	4897.22	24222.8	1.45406	0.202174		6	Q12849	GRSF1	0.794655	G-rich sequence factor 1 OS=Homo sapiens OX=9606 GN=GRSF1 PE=1 SV=3	9833.58
																																	9	P14625	HSP90B1	0.532724	Endoplasmin OS=Homo sapiens OX=9606 GN=HSP90B1 PE=1 SV=1	18222.8	39755.7	42150.6	2.18164	0.943181
																																	9	Q16610	ECM1	0.548897	Extracellular matrix protein 1 OS=Homo sapiens OX=9606 GN=ECM1 PE=1 SV=2	155.999	163.908	758.179	1.0507	0.216186
																																	9	Q9BZX4	ROPN1B	0.561815	Ropporin-1B OS=Homo sapiens OX=9606 GN=ROPN1B PE=1 SV=1	2746.62	3277.87	4458.57	1.19342	0.735183
																																	9	Q9H503	BANF2	0.571388	Barrier-to-autointegration factor-like protein OS=Homo sapiens OX=9606 GN=BANF2 PE=1 SV=1	1309.56	1222.17	3888.81	0.933267	0.314279
																																	9	Q8TDM5	SPACA4	0.599911	Sperm acrosome membrane-associated protein 4 OS=Homo sapiens OX=9606 GN=SPACA4 PE=1 SV=1	697.387	518.782	5034.56	0.743894	0.103044
																																	9	Q6T311	ARL9	0.605277	ADP-ribosylation factor-like protein 9 OS=Homo sapiens OX=9606 GN=ARL9 PE=2 SV=1	172.573	195.862	281.017	1.13496	0.696977
																																	9	Q15147	PLCB4	0.675911	1-phosphatidylinositol 4_5-bisphosphate phosphodiesterase beta-4 OS=Homo sapiens OX=9606 GN=PLCB4 PE=1 SV=3	46.2145	15.3998	970.1	0.333224	0.0158744
																																	9	P13647	KRT5	0.678218	Keratin_ type II cytoskeletal 5 OS=Homo sapiens OX=9606 GN=KRT5 PE=1 SV=3	1419.77	1816.27	4365.83	1.27927	0.416018
																																	9	Q8WXA9	SREK1	0.724743	Splicing regulatory glutamine/lysine-rich protein 1 OS=Homo sapiens OX=9606 GN=SREK1 PE=1 SV=1	124.142	149.773	368.82	1.20646	0.406088
																																	9	P61981	YWHAG	0.777439	14-3-3 protein gamma OS=Homo sapiens OX=9606 GN=YWHAG PE=1 SV=2	304.43	437.337	1253.17	1.43658	0.348984
																																	9	P13929	ENO3	0.78794	Beta-enolase OS=Homo sapiens OX=9606 GN=ENO3 PE=1 SV=5	658.896	860.523	2100.22	1.30601	0.40973
																																	9	Q9HAT0	ROPN1	0.914099	Ropporin-1A OS=Homo sapiens OX=9606 GN=ROPN1 PE=1 SV=2	5619.05	5699.17	8505.25	1.01426	0.670077
																																	9	P63104	YWHAZ	0.934904	14-3-3 protein zeta/delta OS=Homo sapiens OX=9606 GN=YWHAZ PE=1 SV=1	2240.28	3476.01	3433.72	1.55159	1.01232
																																	9	P60174	TPI1	0.948463	Triosephosphate isomerase OS=Homo sapiens OX=9606 GN=TPI1 PE=1 SV=4	16434.3	20864.8	25717.6	1.26959	0.811304
																																	9	P31947	SFN	0.974389	14-3-3 protein sigma OS=Homo sapiens OX=9606 GN=SFN PE=1 SV=1	272.767	400.857	517.308	1.4696	0.774889
																																	9	P62805	H4-16	0.989391	Histone H4 OS=Homo sapiens OX=9606 GN=H4C1 PE=1 SV=2	27408.3	27959.1	29994.8	1.0201	0.932132
[truncated: 14 more columns]
